# Supplementary material for: N-Heterocyclic Carbene Formation in the Ionic Liquid [EMIM+][OAc–]: Elucidating Solvation Effects with Reactive Molecular Dynamics Simulations
Source: J Phys Chem B. 2023 Jun 6;127(23):5317–33. doi: 10.1021/acs.jpcb.3c02064 (PMC10278139; doi:10.1021/acs.jpcb.3c02064)
Supplement: Supplementary file 2 — jp3c02064_si_002.zip [file jp3c02064_si_002.zip]

Archive with 44 entries (40 files):
- pbnn/
- pbnn/ff_files/
- pbnn/ff_files/acetate.pdb
- pbnn/ff_files/acetate_model
- pbnn/ff_files/acetate_pbc.pdb
- pbnn/ff_files/acetic_apnet
- pbnn/ff_files/acetic_model
- pbnn/ff_files/d1_apnet
- pbnn/ff_files/d2_apnet
- pbnn/ff_files/diabat1_interface.pdb
- pbnn/ff_files/diabat1_liquid.pdb
- pbnn/ff_files/diabat2_interface.pdb
- pbnn/ff_files/diabat2_liquid.pdb
- pbnn/ff_files/diabat3_interface.pdb
- pbnn/ff_files/diabat3_liquid.pdb
- pbnn/ff_files/emim_model
- pbnn/ff_files/h12_model
- pbnn/ff_files/h23_model
- pbnn/ff_files/nhc_model
- pbnn/ff_files/pb.xml
- pbnn/ff_files/pb_residues.xml
- pbnn/initialize_system.py
- pbnn/input_interface.xyz
- pbnn/input_liquid.xyz
- pbnn/liquid/
- pbnn/liquid/bck.0.colvar.dat
- pbnn/liquid/ci2_coefficients.txt
- pbnn/liquid/colvar.dat
- pbnn/liquid/traj.log
- pbnn/liquid/traj.traj
- pbnn/main.py
- pbnn/pbnn_calculator.py
- pbnn/pbnn_input_interface.txt
- pbnn/pbnn_input_liquid.txt
- pbnn/plumed_calculator.py
- pbnn/plumed_command_interface.txt
- pbnn/plumed_command_liquid.txt
- pbnn/README
- pbnn/SAPTFF_OpenMM.py
- pbnn/__pycache__/
- pbnn/__pycache__/initialize_system.cpython-39.pyc
- pbnn/__pycache__/pbnn_calculator.cpython-39.pyc
- pbnn/__pycache__/plumed_calculator.cpython-39.pyc
- pbnn/__pycache__/SAPTFF_OpenMM.cpython-39.pyc
