# Supplementary material for: N-Heterocyclic Carbene Formation in the Ionic Liquid [EMIM+][OAc–]: Elucidating Solvation Effects with Reactive Molecular Dynamics Simulations
Source: J Phys Chem B. 2023 Jun 6;127(23):5317–33. doi: 10.1021/acs.jpcb.3c02064 (PMC10278139; doi:10.1021/acs.jpcb.3c02064)
Supplement: Supplementary file 2 — jp3c02064_si_002.zip [file jp3c02064_si_002.zip › pbnn/ff_files/acetate.pdb]

REMARK   1 CREATED WITH OPENMM 7.4.2, 2021-12-02
HETATM 1082  O1  AET B   1      19.011  16.128   1.197  1.00  0.00           O  
HETATM 1083  O2  AET B   1      17.046  15.368   1.035  1.00  0.00           O  
HETATM 1084  CA  AET B   1      17.861  16.285   0.713  1.00  0.00           C  
HETATM 1085  CT  AET B   1      17.630  17.480  -0.163  1.00  0.00           C  
HETATM 1086  HT1 AET B   1      18.475  17.559  -0.848  1.00  0.00           H  
HETATM 1087  HT2 AET B   1      17.451  18.394   0.403  1.00  0.00           H  
HETATM 1088  HT3 AET B   1      16.624  17.491  -0.582  1.00  0.00           H 
END
