# Supplementary material for: N-Heterocyclic Carbene Formation in the Ionic Liquid [EMIM+][OAc–]: Elucidating Solvation Effects with Reactive Molecular Dynamics Simulations
Source: J Phys Chem B. 2023 Jun 6;127(23):5317–33. doi: 10.1021/acs.jpcb.3c02064 (PMC10278139; doi:10.1021/acs.jpcb.3c02064)
Supplement: Supplementary file 2 — jp3c02064_si_002.zip [file jp3c02064_si_002.zip › pbnn/ff_files/diabat1_interface.pdb]

REMARK
CRYST1   22.080   22.080   66.240  90.00  90.00  90.00 P 1           1 
ATOM      1  NI1 EMIMA   1       3.202   6.589  25.085  1.00  0.00           N  
ATOM      2  NI  EMIMA   1       1.641   7.413  23.953  1.00  0.00           N  
ATOM      3  CI  EMIMA   1       2.605   7.698  24.750  1.00  0.00           C  
ATOM      4  HI  EMIMA   1       2.912   8.700  25.058  1.00  0.00           H  
ATOM      5  CWI EMIMA   1       2.501   5.531  24.738  1.00  0.00           C  
ATOM      6  HWI EMIMA   1       2.725   4.568  25.026  1.00  0.00           H  
ATOM      7 CWI1 EMIMA   1       1.589   6.011  23.844  1.00  0.00           C  
ATOM      8 HWI1 EMIMA   1       0.793   5.510  23.349  1.00  0.00           H  
ATOM      9  CMI EMIMA   1       4.485   6.506  25.673  1.00  0.00           C  
ATOM     10 HMI1 EMIMA   1       5.355   6.467  25.008  1.00  0.00           H  
ATOM     11 HMI2 EMIMA   1       4.398   5.622  26.231  1.00  0.00           H  
ATOM     12 HMI3 EMIMA   1       4.639   7.449  26.165  1.00  0.00           H  
ATOM     13  CAI EMIMA   1       0.734   8.387  23.403  1.00  0.00           C  
ATOM     14 HAI1 EMIMA   1       0.034   8.453  24.211  1.00  0.00           H  
ATOM     15 HAI2 EMIMA   1       1.289   9.310  23.198  1.00  0.00           H  
ATOM     16  CTI EMIMA   1       0.023   7.860  22.109  1.00  0.00           C  
ATOM     17 HTI1 EMIMA   1       0.763   7.446  21.421  1.00  0.00           H  
ATOM     18 HTI2 EMIMA   1      -0.559   7.014  22.290  1.00  0.00           H  
ATOM     19 HTI3 EMIMA   1      -0.603   8.625  21.629  1.00  0.00           H  
ATOM     28  NI1 EMIMA   2      20.930  17.280  28.798  1.00  0.00           N  
ATOM     29  NI  EMIMA   2      20.829  15.191  28.392  1.00  0.00           N  
ATOM     30  CI  EMIMA   2      20.140  16.291  28.459  1.00  0.00           C  
ATOM     31  HI  EMIMA   2      19.152  16.367  28.165  1.00  0.00           H  
ATOM     32  CWI EMIMA   2      22.167  16.755  29.130  1.00  0.00           C  
ATOM     33  HWI EMIMA   2      22.980  17.354  29.517  1.00  0.00           H  
ATOM     34 CWI1 EMIMA   2      22.104  15.528  28.870  1.00  0.00           C  
ATOM     35 HWI1 EMIMA   2      22.874  14.882  29.026  1.00  0.00           H  
ATOM     36  CMI EMIMA   2      20.542  18.694  28.749  1.00  0.00           C  
ATOM     37 HMI1 EMIMA   2      20.666  19.233  29.659  1.00  0.00           H  
ATOM     38 HMI2 EMIMA   2      19.542  18.736  28.459  1.00  0.00           H  
ATOM     39 HMI3 EMIMA   2      21.166  19.167  27.966  1.00  0.00           H  
ATOM     40  CAI EMIMA   2      20.338  13.959  27.803  1.00  0.00           C  
ATOM     41 HAI1 EMIMA   2      19.249  13.927  27.855  1.00  0.00           H  
ATOM     42 HAI2 EMIMA   2      20.507  13.972  26.697  1.00  0.00           H  
ATOM     43  CTI EMIMA   2      21.007  12.809  28.501  1.00  0.00           C  
ATOM     44 HTI1 EMIMA   2      22.064  12.826  28.434  1.00  0.00           H  
ATOM     45 HTI2 EMIMA   2      20.616  12.698  29.500  1.00  0.00           H  
ATOM     46 HTI3 EMIMA   2      20.847  11.845  27.984  1.00  0.00           H  
ATOM     55  NI1 EMIMA   3       4.533  21.264  28.959  1.00  0.00           N  
ATOM     56  NI  EMIMA   3       4.389  20.276  30.919  1.00  0.00           N  
ATOM     57  CI  EMIMA   3       4.820  21.373  30.253  1.00  0.00           C  
ATOM     58  HI  EMIMA   3       5.102  22.310  30.690  1.00  0.00           H  
ATOM     59  CWI EMIMA   3       3.781  20.147  28.804  1.00  0.00           C  
ATOM     60  HWI EMIMA   3       3.253  19.887  27.901  1.00  0.00           H  
ATOM     61 CWI1 EMIMA   3       3.794  19.490  29.969  1.00  0.00           C  
ATOM     62 HWI1 EMIMA   3       3.257  18.583  30.219  1.00  0.00           H  
ATOM     63  CMI EMIMA   3       4.724  22.201  27.888  1.00  0.00           C  
ATOM     64 HMI1 EMIMA   3       5.340  21.707  27.148  1.00  0.00           H  
ATOM     65 HMI2 EMIMA   3       5.223  22.996  28.423  1.00  0.00           H  
ATOM     66 HMI3 EMIMA   3       3.826  22.532  27.392  1.00  0.00           H  
ATOM     67  CAI EMIMA   3       4.278  20.035  32.397  1.00  0.00           C  
ATOM     68 HAI1 EMIMA   3       4.395  21.033  32.834  1.00  0.00           H  
ATOM     69 HAI2 EMIMA   3       3.341  19.541  32.448  1.00  0.00           H  
ATOM     70  CTI EMIMA   3       5.311  19.039  32.968  1.00  0.00           C  
ATOM     71 HTI1 EMIMA   3       5.006  17.989  32.904  1.00  0.00           H  
ATOM     72 HTI2 EMIMA   3       6.157  19.160  32.317  1.00  0.00           H  
ATOM     73 HTI3 EMIMA   3       5.600  19.244  33.988  1.00  0.00           H  
ATOM     82  NI1 EMIMA   4       7.052  19.459  24.217  1.00  0.00           N  
ATOM     83  NI  EMIMA   4       6.022  20.424  22.639  1.00  0.00           N  
ATOM     84  CI  EMIMA   4       7.085  19.718  22.940  1.00  0.00           C  
ATOM     85  HI  EMIMA   4       7.900  19.405  22.281  1.00  0.00           H  
ATOM     86  CWI EMIMA   4       5.877  20.018  24.750  1.00  0.00           C  
ATOM     87  HWI EMIMA   4       5.609  19.975  25.797  1.00  0.00           H  
ATOM     88 CWI1 EMIMA   4       5.365  20.829  23.822  1.00  0.00           C  
ATOM     89 HWI1 EMIMA   4       4.616  21.621  23.909  1.00  0.00           H  
ATOM     90  CMI EMIMA   4       8.019  18.675  25.065  1.00  0.00           C  
ATOM     91 HMI1 EMIMA   4       7.959  19.086  26.044  1.00  0.00           H  
ATOM     92 HMI2 EMIMA   4       9.015  18.737  24.611  1.00  0.00           H  
ATOM     93 HMI3 EMIMA   4       7.678  17.601  25.032  1.00  0.00           H  
ATOM     94  CAI EMIMA   4       5.548  20.651  21.243  1.00  0.00           C  
ATOM     95 HAI1 EMIMA   4       5.642  19.824  20.563  1.00  0.00           H  
ATOM     96 HAI2 EMIMA   4       4.491  20.536  21.407  1.00  0.00           H  
ATOM     97  CTI EMIMA   4       5.722  22.092  20.742  1.00  0.00           C  
ATOM     98 HTI1 EMIMA   4       6.739  22.033  20.326  1.00  0.00           H  
ATOM     99 HTI2 EMIMA   4       4.993  22.151  19.941  1.00  0.00           H  
ATOM    100 HTI3 EMIMA   4       5.541  22.827  21.492  1.00  0.00           H  
ATOM    109  NI1 EMIMA   5       8.387  11.737  39.513  1.00  0.00           N  
ATOM    110  NI  EMIMA   5       9.757  11.403  41.130  1.00  0.00           N  
ATOM    111  CI  EMIMA   5       8.592  11.027  40.591  1.00  0.00           C  
ATOM    112  HI  EMIMA   5       7.730  10.478  41.113  1.00  0.00           H  
ATOM    113  CWI EMIMA   5       9.492  12.501  39.244  1.00  0.00           C  
ATOM    114  HWI EMIMA   5       9.581  13.079  38.297  1.00  0.00           H  
ATOM    115 CWI1 EMIMA   5      10.340  12.302  40.246  1.00  0.00           C  
ATOM    116 HWI1 EMIMA   5      11.296  12.671  40.507  1.00  0.00           H  
ATOM    117  CMI EMIMA   5       7.345  11.617  38.544  1.00  0.00           C  
ATOM    118 HMI1 EMIMA   5       7.802  11.225  37.674  1.00  0.00           H  
ATOM    119 HMI2 EMIMA   5       7.076  12.622  38.191  1.00  0.00           H  
ATOM    120 HMI3 EMIMA   5       6.517  10.984  38.801  1.00  0.00           H  
ATOM    121  CAI EMIMA   5      10.322  10.915  42.393  1.00  0.00           C  
ATOM    122 HAI1 EMIMA   5       9.589  10.223  42.746  1.00  0.00           H  
ATOM    123 HAI2 EMIMA   5      11.255  10.344  42.280  1.00  0.00           H  
ATOM    124  CTI EMIMA   5      10.307  12.123  43.376  1.00  0.00           C  
ATOM    125 HTI1 EMIMA   5       9.338  12.528  43.566  1.00  0.00           H  
ATOM    126 HTI2 EMIMA   5      10.749  11.910  44.398  1.00  0.00           H  
ATOM    127 HTI3 EMIMA   5      10.968  12.951  43.073  1.00  0.00           H  
ATOM    136  NI1 EMIMA   6      11.790  15.092  38.286  1.00  0.00           N  
ATOM    137  NI  EMIMA   6      11.539  13.742  36.691  1.00  0.00           N  
ATOM    138  CI  EMIMA   6      11.108  14.850  37.190  1.00  0.00           C  
ATOM    139  HI  EMIMA   6      10.267  15.471  36.841  1.00  0.00           H  
ATOM    140  CWI EMIMA   6      12.574  13.978  38.553  1.00  0.00           C  
ATOM    141  HWI EMIMA   6      13.277  13.857  39.344  1.00  0.00           H  
ATOM    142 CWI1 EMIMA   6      12.353  13.135  37.598  1.00  0.00           C  
ATOM    143 HWI1 EMIMA   6      12.858  12.220  37.399  1.00  0.00           H  
ATOM    144  CMI EMIMA   6      11.568  16.232  39.185  1.00  0.00           C  
ATOM    145 HMI1 EMIMA   6      11.027  15.873  40.064  1.00  0.00           H  
ATOM    146 HMI2 EMIMA   6      11.051  17.007  38.664  1.00  0.00           H  
ATOM    147 HMI3 EMIMA   6      12.529  16.701  39.488  1.00  0.00           H  
ATOM    148  CAI EMIMA   6      11.200  13.067  35.398  1.00  0.00           C  
ATOM    149 HAI1 EMIMA   6      10.344  13.603  35.057  1.00  0.00           H  
ATOM    150 HAI2 EMIMA   6      12.065  13.196  34.720  1.00  0.00           H  
ATOM    151  CTI EMIMA   6      10.805  11.623  35.442  1.00  0.00           C  
ATOM    152 HTI1 EMIMA   6      10.788  11.109  34.495  1.00  0.00           H  
ATOM    153 HTI2 EMIMA   6      11.304  10.985  36.190  1.00  0.00           H  
ATOM    154 HTI3 EMIMA   6       9.727  11.697  35.770  1.00  0.00           H  
ATOM    163  NI1 EMIMA   7      13.306   4.986  39.845  1.00  0.00           N  
ATOM    164  NI  EMIMA   7      14.017   6.303  41.396  1.00  0.00           N  
ATOM    165  CI  EMIMA   7      13.355   6.238  40.272  1.00  0.00           C  
ATOM    166  HI  EMIMA   7      13.068   7.068  39.638  1.00  0.00           H  
ATOM    167  CWI EMIMA   7      14.056   4.288  40.776  1.00  0.00           C  
ATOM    168  HWI EMIMA   7      14.228   3.278  40.596  1.00  0.00           H  
ATOM    169 CWI1 EMIMA   7      14.482   5.087  41.627  1.00  0.00           C  
ATOM    170 HWI1 EMIMA   7      15.182   4.944  42.421  1.00  0.00           H  
ATOM    171  CMI EMIMA   7      12.683   4.495  38.582  1.00  0.00           C  
ATOM    172 HMI1 EMIMA   7      13.233   4.865  37.753  1.00  0.00           H  
ATOM    173 HMI2 EMIMA   7      11.634   4.833  38.667  1.00  0.00           H  
ATOM    174 HMI3 EMIMA   7      12.849   3.415  38.540  1.00  0.00           H  
ATOM    175  CAI EMIMA   7      14.524   7.475  42.094  1.00  0.00           C  
ATOM    176 HAI1 EMIMA   7      15.508   7.680  41.804  1.00  0.00           H  
ATOM    177 HAI2 EMIMA   7      13.836   8.243  41.830  1.00  0.00           H  
ATOM    178  CTI EMIMA   7      14.526   7.288  43.581  1.00  0.00           C  
ATOM    179 HTI1 EMIMA   7      13.756   6.546  43.887  1.00  0.00           H  
ATOM    180 HTI2 EMIMA   7      15.472   6.939  43.991  1.00  0.00           H  
ATOM    181 HTI3 EMIMA   7      14.147   8.255  43.978  1.00  0.00           H  
ATOM    190  NI1 EMIMA   8      12.095   8.876  37.360  1.00  0.00           N  
ATOM    191  NI  EMIMA   8      14.006   9.767  37.799  1.00  0.00           N  
ATOM    192  CI  EMIMA   8      13.317   9.060  36.929  1.00  0.00           C  
ATOM    193  HI  EMIMA   8      13.685   8.726  35.962  1.00  0.00           H  
ATOM    194  CWI EMIMA   8      12.069   9.337  38.660  1.00  0.00           C  
ATOM    195  HWI EMIMA   8      11.212   9.215  39.248  1.00  0.00           H  
ATOM    196 CWI1 EMIMA   8      13.251   9.864  38.931  1.00  0.00           C  
ATOM    197 HWI1 EMIMA   8      13.650  10.325  39.827  1.00  0.00           H  
ATOM    198  CMI EMIMA   8      11.005   8.214  36.660  1.00  0.00           C  
ATOM    199 HMI1 EMIMA   8      10.766   7.274  37.173  1.00  0.00           H  
ATOM    200 HMI2 EMIMA   8      11.330   8.021  35.676  1.00  0.00           H  
ATOM    201 HMI3 EMIMA   8      10.186   8.932  36.754  1.00  0.00           H  
ATOM    202  CAI EMIMA   8      15.324  10.443  37.532  1.00  0.00           C  
ATOM    203 HAI1 EMIMA   8      15.652  10.377  36.553  1.00  0.00           H  
ATOM    204 HAI2 EMIMA   8      15.015  11.469  37.651  1.00  0.00           H  
ATOM    205  CTI EMIMA   8      16.387  10.150  38.626  1.00  0.00           C  
ATOM    206 HTI1 EMIMA   8      15.937  10.108  39.602  1.00  0.00           H  
ATOM    207 HTI2 EMIMA   8      16.981   9.280  38.254  1.00  0.00           H  
ATOM    208 HTI3 EMIMA   8      17.105  11.008  38.541  1.00  0.00           H  
ATOM    217  NI1 EMIMA   9      16.609   2.280  29.559  1.00  0.00           N  
ATOM    218  NI  EMIMA   9      17.300   4.058  28.515  1.00  0.00           N  
ATOM    219  CI  EMIMA   9      16.382   3.570  29.355  1.00  0.00           C  
ATOM    220  HI  EMIMA   9      15.581   4.177  29.731  1.00  0.00           H  
ATOM    221  CWI EMIMA   9      17.819   2.007  28.914  1.00  0.00           C  
ATOM    222  HWI EMIMA   9      18.305   1.034  29.038  1.00  0.00           H  
ATOM    223 CWI1 EMIMA   9      18.287   3.139  28.382  1.00  0.00           C  
ATOM    224 HWI1 EMIMA   9      19.213   3.376  27.923  1.00  0.00           H  
ATOM    225  CMI EMIMA   9      15.764   1.355  30.272  1.00  0.00           C  
ATOM    226 HMI1 EMIMA   9      15.748   1.545  31.318  1.00  0.00           H  
ATOM    227 HMI2 EMIMA   9      16.164   0.373  30.014  1.00  0.00           H  
ATOM    228 HMI3 EMIMA   9      14.742   1.563  30.034  1.00  0.00           H  
ATOM    229  CAI EMIMA   9      17.354   5.469  27.947  1.00  0.00           C  
ATOM    230 HAI1 EMIMA   9      16.298   5.744  27.849  1.00  0.00           H  
ATOM    231 HAI2 EMIMA   9      17.844   6.110  28.642  1.00  0.00           H  
ATOM    232  CTI EMIMA   9      18.072   5.494  26.610  1.00  0.00           C  
ATOM    233 HTI1 EMIMA   9      17.837   4.652  25.945  1.00  0.00           H  
ATOM    234 HTI2 EMIMA   9      17.768   6.464  26.226  1.00  0.00           H  
ATOM    235 HTI3 EMIMA   9      19.096   5.576  26.838  1.00  0.00           H  
ATOM    244  NI1 EMIMA  10       8.837  -0.453  33.571  1.00  0.00           N  
ATOM    245  NI  EMIMA  10       8.723   1.683  33.284  1.00  0.00           N  
ATOM    246  CI  EMIMA  10       9.295   0.721  33.985  1.00  0.00           C  
ATOM    247  HI  EMIMA  10      10.095   0.866  34.669  1.00  0.00           H  
ATOM    248  CWI EMIMA  10       7.745  -0.248  32.725  1.00  0.00           C  
ATOM    249  HWI EMIMA  10       7.134  -1.082  32.389  1.00  0.00           H  
ATOM    250 CWI1 EMIMA  10       7.782   1.079  32.504  1.00  0.00           C  
ATOM    251 HWI1 EMIMA  10       7.253   1.650  31.776  1.00  0.00           H  
ATOM    252  CMI EMIMA  10       9.333  -1.731  34.016  1.00  0.00           C  
ATOM    253 HMI1 EMIMA  10       9.757  -2.320  33.209  1.00  0.00           H  
ATOM    254 HMI2 EMIMA  10       8.497  -2.295  34.451  1.00  0.00           H  
ATOM    255 HMI3 EMIMA  10      10.102  -1.593  34.742  1.00  0.00           H  
ATOM    256  CAI EMIMA  10       9.017   3.117  33.345  1.00  0.00           C  
ATOM    257 HAI1 EMIMA  10       9.975   3.120  33.854  1.00  0.00           H  
ATOM    258 HAI2 EMIMA  10       9.193   3.393  32.294  1.00  0.00           H  
ATOM    259  CTI EMIMA  10       8.107   3.992  34.116  1.00  0.00           C  
ATOM    260 HTI1 EMIMA  10       8.407   5.000  34.366  1.00  0.00           H  
ATOM    261 HTI2 EMIMA  10       7.232   4.104  33.580  1.00  0.00           H  
ATOM    262 HTI3 EMIMA  10       7.970   3.473  35.062  1.00  0.00           H  
ATOM    271  NI1 EMIMA  11       3.902  11.846  25.844  1.00  0.00           N  
ATOM    272  NI  EMIMA  11       2.051  12.706  25.434  1.00  0.00           N  
ATOM    273  CI  EMIMA  11       2.856  11.716  25.100  1.00  0.00           C  
ATOM    274  HI  EMIMA  11       2.740  10.886  24.472  1.00  0.00           H  
ATOM    275  CWI EMIMA  11       3.710  12.863  26.722  1.00  0.00           C  
ATOM    276  HWI EMIMA  11       4.396  13.054  27.446  1.00  0.00           H  
ATOM    277 CWI1 EMIMA  11       2.493  13.365  26.544  1.00  0.00           C  
ATOM    278 HWI1 EMIMA  11       1.847  14.045  27.168  1.00  0.00           H  
ATOM    279  CMI EMIMA  11       4.989  10.864  25.981  1.00  0.00           C  
ATOM    280 HMI1 EMIMA  11       5.915  11.489  26.123  1.00  0.00           H  
ATOM    281 HMI2 EMIMA  11       4.975  10.208  25.150  1.00  0.00           H  
ATOM    282 HMI3 EMIMA  11       4.842  10.323  26.899  1.00  0.00           H  
ATOM    283  CAI EMIMA  11       0.758  12.765  24.814  1.00  0.00           C  
ATOM    284 HAI1 EMIMA  11       0.724  11.911  24.187  1.00  0.00           H  
ATOM    285 HAI2 EMIMA  11      -0.013  12.716  25.588  1.00  0.00           H  
ATOM    286  CTI EMIMA  11       0.371  14.060  24.022  1.00  0.00           C  
ATOM    287 HTI1 EMIMA  11      -0.582  13.978  23.462  1.00  0.00           H  
ATOM    288 HTI2 EMIMA  11       0.319  14.858  24.764  1.00  0.00           H  
ATOM    289 HTI3 EMIMA  11       1.120  14.326  23.300  1.00  0.00           H  
ATOM    298  NI1 EMIMA  12      18.284   6.045  41.350  1.00  0.00           N  
ATOM    299  NI  EMIMA  12      18.449   8.067  42.002  1.00  0.00           N  
ATOM    300  CI  EMIMA  12      18.074   7.276  40.997  1.00  0.00           C  
ATOM    301  HI  EMIMA  12      17.732   7.570  40.089  1.00  0.00           H  
ATOM    302  CWI EMIMA  12      18.787   5.991  42.608  1.00  0.00           C  
ATOM    303  HWI EMIMA  12      19.000   5.078  43.054  1.00  0.00           H  
ATOM    304 CWI1 EMIMA  12      18.957   7.315  43.035  1.00  0.00           C  
ATOM    305 HWI1 EMIMA  12      19.260   7.645  44.005  1.00  0.00           H  
ATOM    306  CMI EMIMA  12      18.098   4.936  40.425  1.00  0.00           C  
ATOM    307 HMI1 EMIMA  12      18.988   4.314  40.324  1.00  0.00           H  
ATOM    308 HMI2 EMIMA  12      17.970   5.345  39.417  1.00  0.00           H  
ATOM    309 HMI3 EMIMA  12      17.332   4.263  40.772  1.00  0.00           H  
ATOM    310  CAI EMIMA  12      18.306   9.506  42.042  1.00  0.00           C  
ATOM    311 HAI1 EMIMA  12      19.190  10.017  42.253  1.00  0.00           H  
ATOM    312 HAI2 EMIMA  12      17.884   9.847  41.130  1.00  0.00           H  
ATOM    313  CTI EMIMA  12      17.272  10.038  43.030  1.00  0.00           C  
ATOM    314 HTI1 EMIMA  12      16.937  11.033  42.594  1.00  0.00           H  
ATOM    315 HTI2 EMIMA  12      16.316   9.555  43.136  1.00  0.00           H  
ATOM    316 HTI3 EMIMA  12      17.667  10.149  44.026  1.00  0.00           H  
ATOM    325  NI1 EMIMA  13       6.780  11.184  30.564  1.00  0.00           N  
ATOM    326  NI  EMIMA  13       7.025   9.095  30.017  1.00  0.00           N  
ATOM    327  CI  EMIMA  13       7.623  10.260  30.118  1.00  0.00           C  
ATOM    328  HI  EMIMA  13       8.688  10.407  29.983  1.00  0.00           H  
ATOM    329  CWI EMIMA  13       5.488  10.673  30.655  1.00  0.00           C  
ATOM    330  HWI EMIMA  13       4.718  11.282  31.078  1.00  0.00           H  
ATOM    331 CWI1 EMIMA  13       5.666   9.356  30.331  1.00  0.00           C  
ATOM    332 HWI1 EMIMA  13       4.848   8.684  30.262  1.00  0.00           H  
ATOM    333  CMI EMIMA  13       7.227  12.505  30.924  1.00  0.00           C  
ATOM    334 HMI1 EMIMA  13       6.694  12.707  31.834  1.00  0.00           H  
ATOM    335 HMI2 EMIMA  13       6.812  13.077  30.110  1.00  0.00           H  
ATOM    336 HMI3 EMIMA  13       8.338  12.502  31.024  1.00  0.00           H  
ATOM    337  CAI EMIMA  13       7.549   7.768  29.598  1.00  0.00           C  
ATOM    338 HAI1 EMIMA  13       8.599   7.985  29.329  1.00  0.00           H  
ATOM    339 HAI2 EMIMA  13       7.386   7.113  30.486  1.00  0.00           H  
ATOM    340  CTI EMIMA  13       6.913   7.272  28.332  1.00  0.00           C  
ATOM    341 HTI1 EMIMA  13       7.558   7.492  27.460  1.00  0.00           H  
ATOM    342 HTI2 EMIMA  13       6.753   6.147  28.248  1.00  0.00           H  
ATOM    343 HTI3 EMIMA  13       5.990   7.821  28.229  1.00  0.00           H  
ATOM    352  NI1 EMIMA  14      18.807  18.624  34.734  1.00  0.00           N  
ATOM    353  NI  EMIMA  14      19.722  16.784  35.482  1.00  0.00           N  
ATOM    354  CI  EMIMA  14      18.785  17.696  35.715  1.00  0.00           C  
ATOM    355  HI  EMIMA  14      18.110  17.626  36.506  1.00  0.00           H  
ATOM    356  CWI EMIMA  14      19.717  18.223  33.809  1.00  0.00           C  
ATOM    357  HWI EMIMA  14      19.805  18.796  32.902  1.00  0.00           H  
ATOM    358 CWI1 EMIMA  14      20.310  17.072  34.229  1.00  0.00           C  
ATOM    359 HWI1 EMIMA  14      21.064  16.485  33.743  1.00  0.00           H  
ATOM    360  CMI EMIMA  14      17.843  19.707  34.564  1.00  0.00           C  
ATOM    361 HMI1 EMIMA  14      16.927  19.253  34.245  1.00  0.00           H  
ATOM    362 HMI2 EMIMA  14      18.129  20.510  33.906  1.00  0.00           H  
ATOM    363 HMI3 EMIMA  14      17.784  20.202  35.496  1.00  0.00           H  
ATOM    364  CAI EMIMA  14      19.788  15.560  36.244  1.00  0.00           C  
ATOM    365 HAI1 EMIMA  14      20.772  15.505  36.686  1.00  0.00           H  
ATOM    366 HAI2 EMIMA  14      19.090  15.762  37.058  1.00  0.00           H  
ATOM    367  CTI EMIMA  14      19.459  14.313  35.450  1.00  0.00           C  
ATOM    368 HTI1 EMIMA  14      19.319  13.413  36.006  1.00  0.00           H  
ATOM    369 HTI2 EMIMA  14      18.478  14.371  35.017  1.00  0.00           H  
ATOM    370 HTI3 EMIMA  14      20.217  14.236  34.707  1.00  0.00           H  
ATOM    379  NI1 EMIMA  15       0.468  20.940  24.600  1.00  0.00           N  
ATOM    380  NI  EMIMA  15       0.305  21.663  26.641  1.00  0.00           N  
ATOM    381  CI  EMIMA  15       1.153  21.521  25.621  1.00  0.00           C  
ATOM    382  HI  EMIMA  15       2.213  21.759  25.720  1.00  0.00           H  
ATOM    383  CWI EMIMA  15      -0.871  20.801  24.923  1.00  0.00           C  
ATOM    384  HWI EMIMA  15      -1.538  20.195  24.336  1.00  0.00           H  
ATOM    385 CWI1 EMIMA  15      -0.938  21.221  26.194  1.00  0.00           C  
ATOM    386 HWI1 EMIMA  15      -1.827  21.134  26.895  1.00  0.00           H  
ATOM    387  CMI EMIMA  15       0.927  20.521  23.325  1.00  0.00           C  
ATOM    388 HMI1 EMIMA  15       0.580  19.531  23.117  1.00  0.00           H  
ATOM    389 HMI2 EMIMA  15       1.961  20.474  23.282  1.00  0.00           H  
ATOM    390 HMI3 EMIMA  15       0.535  21.212  22.584  1.00  0.00           H  
ATOM    391  CAI EMIMA  15       0.601  22.227  27.958  1.00  0.00           C  
ATOM    392 HAI1 EMIMA  15       0.463  21.441  28.696  1.00  0.00           H  
ATOM    393 HAI2 EMIMA  15       1.705  22.467  27.934  1.00  0.00           H  
ATOM    394  CTI EMIMA  15      -0.190  23.458  28.292  1.00  0.00           C  
ATOM    395 HTI1 EMIMA  15      -1.135  23.201  28.824  1.00  0.00           H  
ATOM    396 HTI2 EMIMA  15       0.377  24.126  28.846  1.00  0.00           H  
ATOM    397 HTI3 EMIMA  15      -0.609  23.875  27.373  1.00  0.00           H  
ATOM    406  NI1 EMIMA  16      16.668  15.385  39.439  1.00  0.00           N  
ATOM    407  NI  EMIMA  16      16.812  17.483  39.908  1.00  0.00           N  
ATOM    408  CI  EMIMA  16      17.389  16.478  39.338  1.00  0.00           C  
ATOM    409  HI  EMIMA  16      18.271  16.595  38.775  1.00  0.00           H  
ATOM    410  CWI EMIMA  16      15.648  15.725  40.301  1.00  0.00           C  
ATOM    411  HWI EMIMA  16      14.990  14.924  40.640  1.00  0.00           H  
ATOM    412 CWI1 EMIMA  16      15.737  17.008  40.565  1.00  0.00           C  
ATOM    413 HWI1 EMIMA  16      15.170  17.689  41.240  1.00  0.00           H  
ATOM    414  CMI EMIMA  16      16.865  14.098  38.830  1.00  0.00           C  
ATOM    415 HMI1 EMIMA  16      16.897  13.304  39.588  1.00  0.00           H  
ATOM    416 HMI2 EMIMA  16      17.791  14.030  38.302  1.00  0.00           H  
ATOM    417 HMI3 EMIMA  16      16.145  13.909  37.959  1.00  0.00           H  
ATOM    418  CAI EMIMA  16      17.161  18.907  39.959  1.00  0.00           C  
ATOM    419 HAI1 EMIMA  16      17.143  19.283  40.974  1.00  0.00           H  
ATOM    420 HAI2 EMIMA  16      18.124  19.028  39.480  1.00  0.00           H  
ATOM    421  CTI EMIMA  16      16.221  19.666  39.002  1.00  0.00           C  
ATOM    422 HTI1 EMIMA  16      15.512  18.984  38.559  1.00  0.00           H  
ATOM    423 HTI2 EMIMA  16      15.884  20.475  39.621  1.00  0.00           H  
ATOM    424 HTI3 EMIMA  16      16.807  20.116  38.181  1.00  0.00           H  
ATOM    433  NI1 EMIMA  17      12.905  21.144  37.301  1.00  0.00           N  
ATOM    434  NI  EMIMA  17      13.687  21.159  35.305  1.00  0.00           N  
ATOM    435  CI  EMIMA  17      13.199  21.882  36.294  1.00  0.00           C  
ATOM    436  HI  EMIMA  17      13.020  22.911  36.297  1.00  0.00           H  
ATOM    437  CWI EMIMA  17      13.341  19.853  37.027  1.00  0.00           C  
ATOM    438  HWI EMIMA  17      13.191  19.056  37.717  1.00  0.00           H  
ATOM    439 CWI1 EMIMA  17      13.936  19.862  35.823  1.00  0.00           C  
ATOM    440 HWI1 EMIMA  17      14.382  19.089  35.304  1.00  0.00           H  
ATOM    441  CMI EMIMA  17      12.551  21.660  38.606  1.00  0.00           C  
ATOM    442 HMI1 EMIMA  17      13.413  21.632  39.275  1.00  0.00           H  
ATOM    443 HMI2 EMIMA  17      11.688  21.122  38.991  1.00  0.00           H  
ATOM    444 HMI3 EMIMA  17      12.233  22.645  38.554  1.00  0.00           H  
ATOM    445  CAI EMIMA  17      14.032  21.732  33.998  1.00  0.00           C  
ATOM    446 HAI1 EMIMA  17      13.727  21.041  33.186  1.00  0.00           H  
ATOM    447 HAI2 EMIMA  17      13.508  22.625  33.919  1.00  0.00           H  
ATOM    448  CTI EMIMA  17      15.532  22.033  33.790  1.00  0.00           C  
ATOM    449 HTI1 EMIMA  17      16.076  21.737  34.677  1.00  0.00           H  
ATOM    450 HTI2 EMIMA  17      15.815  21.448  32.924  1.00  0.00           H  
ATOM    451 HTI3 EMIMA  17      15.536  23.080  33.615  1.00  0.00           H  
ATOM    460  NI1 EMIMA  18      10.248  14.427  30.538  1.00  0.00           N  
ATOM    461  NI  EMIMA  18       8.670  15.548  29.526  1.00  0.00           N  
ATOM    462  CI  EMIMA  18       9.612  14.643  29.396  1.00  0.00           C  
ATOM    463  HI  EMIMA  18       9.876  14.166  28.496  1.00  0.00           H  
ATOM    464  CWI EMIMA  18       9.627  15.206  31.520  1.00  0.00           C  
ATOM    465  HWI EMIMA  18       9.799  15.038  32.571  1.00  0.00           H  
ATOM    466 CWI1 EMIMA  18       8.676  15.920  30.886  1.00  0.00           C  
ATOM    467 HWI1 EMIMA  18       7.951  16.535  31.275  1.00  0.00           H  
ATOM    468  CMI EMIMA  18      11.136  13.279  30.775  1.00  0.00           C  
ATOM    469 HMI1 EMIMA  18      12.076  13.622  31.186  1.00  0.00           H  
ATOM    470 HMI2 EMIMA  18      11.359  12.974  29.756  1.00  0.00           H  
ATOM    471 HMI3 EMIMA  18      10.713  12.379  31.204  1.00  0.00           H  
ATOM    472  CAI EMIMA  18       7.631  15.839  28.527  1.00  0.00           C  
ATOM    473 HAI1 EMIMA  18       8.123  15.861  27.597  1.00  0.00           H  
ATOM    474 HAI2 EMIMA  18       7.023  14.936  28.534  1.00  0.00           H  
ATOM    475  CTI EMIMA  18       6.665  17.031  28.768  1.00  0.00           C  
ATOM    476 HTI1 EMIMA  18       7.181  17.997  28.740  1.00  0.00           H  
ATOM    477 HTI2 EMIMA  18       5.952  17.041  27.913  1.00  0.00           H  
ATOM    478 HTI3 EMIMA  18       6.100  16.951  29.697  1.00  0.00           H  
ATOM    487  NI1 EMIMA  19      16.729  11.237  28.571  1.00  0.00           N  
ATOM    488  NI  EMIMA  19      17.560  12.049  26.774  1.00  0.00           N  
ATOM    489  CI  EMIMA  19      16.928  12.301  27.875  1.00  0.00           C  
ATOM    490  HI  EMIMA  19      16.491  13.248  28.087  1.00  0.00           H  
ATOM    491  CWI EMIMA  19      17.417  10.257  27.947  1.00  0.00           C  
ATOM    492  HWI EMIMA  19      17.625   9.311  28.330  1.00  0.00           H  
ATOM    493 CWI1 EMIMA  19      17.912  10.766  26.808  1.00  0.00           C  
ATOM    494 HWI1 EMIMA  19      18.386  10.355  25.925  1.00  0.00           H  
ATOM    495  CMI EMIMA  19      15.942  11.076  29.812  1.00  0.00           C  
ATOM    496 HMI1 EMIMA  19      16.504  10.486  30.517  1.00  0.00           H  
ATOM    497 HMI2 EMIMA  19      15.088  10.506  29.393  1.00  0.00           H  
ATOM    498 HMI3 EMIMA  19      15.710  12.022  30.280  1.00  0.00           H  
ATOM    499  CAI EMIMA  19      17.767  13.014  25.687  1.00  0.00           C  
ATOM    500 HAI1 EMIMA  19      16.750  13.231  25.322  1.00  0.00           H  
ATOM    501 HAI2 EMIMA  19      18.054  13.905  26.245  1.00  0.00           H  
ATOM    502  CTI EMIMA  19      18.846  12.715  24.569  1.00  0.00           C  
ATOM    503 HTI1 EMIMA  19      19.226  13.604  24.090  1.00  0.00           H  
ATOM    504 HTI2 EMIMA  19      19.734  12.189  24.947  1.00  0.00           H  
ATOM    505 HTI3 EMIMA  19      18.426  12.211  23.769  1.00  0.00           H  
ATOM    514  NI1 EMIMA  20      10.321  13.818  24.577  1.00  0.00           N  
ATOM    515  NI  EMIMA  20       9.129  12.460  23.349  1.00  0.00           N  
ATOM    516  CI  EMIMA  20       9.116  13.425  24.290  1.00  0.00           C  
ATOM    517  HI  EMIMA  20       8.227  13.828  24.751  1.00  0.00           H  
ATOM    518  CWI EMIMA  20      11.193  13.134  23.794  1.00  0.00           C  
ATOM    519  HWI EMIMA  20      12.212  13.393  24.001  1.00  0.00           H  
ATOM    520 CWI1 EMIMA  20      10.487  12.331  22.950  1.00  0.00           C  
ATOM    521 HWI1 EMIMA  20      10.778  11.653  22.184  1.00  0.00           H  
ATOM    522  CMI EMIMA  20      10.612  14.894  25.510  1.00  0.00           C  
ATOM    523 HMI1 EMIMA  20      11.136  15.575  24.862  1.00  0.00           H  
ATOM    524 HMI2 EMIMA  20      11.277  14.567  26.260  1.00  0.00           H  
ATOM    525 HMI3 EMIMA  20       9.676  15.327  25.815  1.00  0.00           H  
ATOM    526  CAI EMIMA  20       7.883  11.705  23.014  1.00  0.00           C  
ATOM    527 HAI1 EMIMA  20       7.437  11.448  23.979  1.00  0.00           H  
ATOM    528 HAI2 EMIMA  20       7.324  12.451  22.580  1.00  0.00           H  
ATOM    529  CTI EMIMA  20       8.182  10.408  22.262  1.00  0.00           C  
ATOM    530 HTI1 EMIMA  20       8.642  10.667  21.315  1.00  0.00           H  
ATOM    531 HTI2 EMIMA  20       8.969  10.009  22.959  1.00  0.00           H  
ATOM    532 HTI3 EMIMA  20       7.314   9.751  22.138  1.00  0.00           H  
ATOM    541  NI1 EMIMA  21       2.709   0.378  38.583  1.00  0.00           N  
ATOM    542  NI  EMIMA  21       3.944   0.627  36.832  1.00  0.00           N  
ATOM    543  CI  EMIMA  21       3.496  -0.252  37.740  1.00  0.00           C  
ATOM    544  HI  EMIMA  21       3.642  -1.319  37.740  1.00  0.00           H  
ATOM    545  CWI EMIMA  21       2.498   1.632  38.125  1.00  0.00           C  
ATOM    546  HWI EMIMA  21       1.842   2.298  38.621  1.00  0.00           H  
ATOM    547 CWI1 EMIMA  21       3.205   1.777  37.043  1.00  0.00           C  
ATOM    548 HWI1 EMIMA  21       3.356   2.638  36.379  1.00  0.00           H  
ATOM    549  CMI EMIMA  21       2.182  -0.185  39.780  1.00  0.00           C  
ATOM    550 HMI1 EMIMA  21       2.536  -1.165  40.035  1.00  0.00           H  
ATOM    551 HMI2 EMIMA  21       1.131  -0.355  39.678  1.00  0.00           H  
ATOM    552 HMI3 EMIMA  21       2.325   0.513  40.567  1.00  0.00           H  
ATOM    553  CAI EMIMA  21       4.728   0.394  35.587  1.00  0.00           C  
ATOM    554 HAI1 EMIMA  21       4.857  -0.661  35.497  1.00  0.00           H  
ATOM    555 HAI2 EMIMA  21       4.019   0.599  34.843  1.00  0.00           H  
ATOM    556  CTI EMIMA  21       5.987   1.254  35.381  1.00  0.00           C  
ATOM    557 HTI1 EMIMA  21       6.634   1.358  36.296  1.00  0.00           H  
ATOM    558 HTI2 EMIMA  21       6.682   0.741  34.690  1.00  0.00           H  
ATOM    559 HTI3 EMIMA  21       5.686   2.288  35.096  1.00  0.00           H  
ATOM    568  NI1 EMIMA  22       2.549   4.851  28.686  1.00  0.00           N  
ATOM    569  NI  EMIMA  22       4.246   4.340  29.819  1.00  0.00           N  
ATOM    570  CI  EMIMA  22       3.527   4.039  28.779  1.00  0.00           C  
ATOM    571  HI  EMIMA  22       3.687   3.222  28.138  1.00  0.00           H  
ATOM    572  CWI EMIMA  22       2.645   5.735  29.807  1.00  0.00           C  
ATOM    573  HWI EMIMA  22       1.919   6.446  30.119  1.00  0.00           H  
ATOM    574 CWI1 EMIMA  22       3.782   5.479  30.392  1.00  0.00           C  
ATOM    575 HWI1 EMIMA  22       4.244   5.838  31.302  1.00  0.00           H  
ATOM    576  CMI EMIMA  22       1.375   4.733  27.794  1.00  0.00           C  
ATOM    577 HMI1 EMIMA  22       1.419   3.750  27.288  1.00  0.00           H  
ATOM    578 HMI2 EMIMA  22       1.459   5.478  26.961  1.00  0.00           H  
ATOM    579 HMI3 EMIMA  22       0.462   4.733  28.370  1.00  0.00           H  
ATOM    580  CAI EMIMA  22       5.346   3.558  30.382  1.00  0.00           C  
ATOM    581 HAI1 EMIMA  22       5.447   3.766  31.436  1.00  0.00           H  
ATOM    582 HAI2 EMIMA  22       5.099   2.543  30.228  1.00  0.00           H  
ATOM    583  CTI EMIMA  22       6.660   3.909  29.632  1.00  0.00           C  
ATOM    584 HTI1 EMIMA  22       7.321   3.030  29.658  1.00  0.00           H  
ATOM    585 HTI2 EMIMA  22       6.470   3.920  28.593  1.00  0.00           H  
ATOM    586 HTI3 EMIMA  22       7.142   4.847  29.963  1.00  0.00           H  
ATOM    595  NI1 EMIMA  23      21.599  12.741  40.772  1.00  0.00           N  
ATOM    596  NI  EMIMA  23      20.038  13.599  41.998  1.00  0.00           N  
ATOM    597  CI  EMIMA  23      20.324  12.960  40.901  1.00  0.00           C  
ATOM    598  HI  EMIMA  23      19.548  12.789  40.162  1.00  0.00           H  
ATOM    599  CWI EMIMA  23      22.119  13.086  41.983  1.00  0.00           C  
ATOM    600  HWI EMIMA  23      23.153  12.888  42.144  1.00  0.00           H  
ATOM    601 CWI1 EMIMA  23      21.165  13.682  42.754  1.00  0.00           C  
ATOM    602 HWI1 EMIMA  23      21.237  14.226  43.650  1.00  0.00           H  
ATOM    603  CMI EMIMA  23      22.295  12.525  39.486  1.00  0.00           C  
ATOM    604 HMI1 EMIMA  23      23.288  12.909  39.454  1.00  0.00           H  
ATOM    605 HMI2 EMIMA  23      21.691  13.037  38.741  1.00  0.00           H  
ATOM    606 HMI3 EMIMA  23      22.423  11.487  39.323  1.00  0.00           H  
ATOM    607  CAI EMIMA  23      18.713  14.053  42.303  1.00  0.00           C  
ATOM    608 HAI1 EMIMA  23      18.538  14.810  41.491  1.00  0.00           H  
ATOM    609 HAI2 EMIMA  23      18.101  13.177  42.134  1.00  0.00           H  
ATOM    610  CTI EMIMA  23      18.485  14.666  43.653  1.00  0.00           C  
ATOM    611 HTI1 EMIMA  23      18.760  14.031  44.500  1.00  0.00           H  
ATOM    612 HTI2 EMIMA  23      19.054  15.571  43.703  1.00  0.00           H  
ATOM    613 HTI3 EMIMA  23      17.468  15.050  43.745  1.00  0.00           H  
ATOM    622  NI1 EMIMA  24      12.163   2.229  44.200  1.00  0.00           N  
ATOM    623  NI  EMIMA  24      10.376   1.955  43.014  1.00  0.00           N  
ATOM    624  CI  EMIMA  24      11.228   1.374  43.797  1.00  0.00           C  
ATOM    625  HI  EMIMA  24      11.203   0.321  44.039  1.00  0.00           H  
ATOM    626  CWI EMIMA  24      11.803   3.430  43.664  1.00  0.00           C  
ATOM    627  HWI EMIMA  24      12.535   4.269  43.718  1.00  0.00           H  
ATOM    628 CWI1 EMIMA  24      10.794   3.228  42.859  1.00  0.00           C  
ATOM    629 HWI1 EMIMA  24      10.319   3.844  42.147  1.00  0.00           H  
ATOM    630  CMI EMIMA  24      13.482   1.899  44.853  1.00  0.00           C  
ATOM    631 HMI1 EMIMA  24      13.404   0.929  45.313  1.00  0.00           H  
ATOM    632 HMI2 EMIMA  24      13.749   2.575  45.621  1.00  0.00           H  
ATOM    633 HMI3 EMIMA  24      14.258   1.853  44.140  1.00  0.00           H  
ATOM    634  CAI EMIMA  24       9.298   1.372  42.210  1.00  0.00           C  
ATOM    635 HAI1 EMIMA  24       9.334   1.572  41.150  1.00  0.00           H  
ATOM    636 HAI2 EMIMA  24       9.338   0.345  42.446  1.00  0.00           H  
ATOM    637  CTI EMIMA  24       7.962   1.929  42.707  1.00  0.00           C  
ATOM    638 HTI1 EMIMA  24       7.158   1.289  42.348  1.00  0.00           H  
ATOM    639 HTI2 EMIMA  24       7.958   1.998  43.792  1.00  0.00           H  
ATOM    640 HTI3 EMIMA  24       7.777   2.926  42.285  1.00  0.00           H  
ATOM    649  NI1 EMIMA  25       6.633  18.936  42.006  1.00  0.00           N  
ATOM    650  NI  EMIMA  25       4.877  18.466  40.856  1.00  0.00           N  
ATOM    651  CI  EMIMA  25       6.029  19.062  40.856  1.00  0.00           C  
ATOM    652  HI  EMIMA  25       6.394  19.455  39.970  1.00  0.00           H  
ATOM    653  CWI EMIMA  25       5.766  18.257  42.808  1.00  0.00           C  
ATOM    654  HWI EMIMA  25       6.083  18.122  43.832  1.00  0.00           H  
ATOM    655 CWI1 EMIMA  25       4.591  18.095  42.161  1.00  0.00           C  
ATOM    656 HWI1 EMIMA  25       3.661  17.748  42.560  1.00  0.00           H  
ATOM    657  CMI EMIMA  25       8.084  18.892  42.084  1.00  0.00           C  
ATOM    658 HMI1 EMIMA  25       8.503  19.689  41.463  1.00  0.00           H  
ATOM    659 HMI2 EMIMA  25       8.414  17.997  41.600  1.00  0.00           H  
ATOM    660 HMI3 EMIMA  25       8.409  18.976  43.086  1.00  0.00           H  
ATOM    661  CAI EMIMA  25       3.961  18.371  39.643  1.00  0.00           C  
ATOM    662 HAI1 EMIMA  25       3.072  18.915  39.820  1.00  0.00           H  
ATOM    663 HAI2 EMIMA  25       4.516  18.803  38.828  1.00  0.00           H  
ATOM    664  CTI EMIMA  25       3.631  16.954  39.285  1.00  0.00           C  
ATOM    665 HTI1 EMIMA  25       2.795  16.603  39.898  1.00  0.00           H  
ATOM    666 HTI2 EMIMA  25       3.308  16.915  38.263  1.00  0.00           H  
ATOM    667 HTI3 EMIMA  25       4.511  16.342  39.490  1.00  0.00           H  
ATOM    676  NI1 EMIMA  26      20.013  -0.708  39.760  1.00  0.00           N  
ATOM    677  NI  EMIMA  26      19.835   0.384  37.804  1.00  0.00           N  
ATOM    678  CI  EMIMA  26      19.555   0.356  39.111  1.00  0.00           C  
ATOM    679  HI  EMIMA  26      19.112   1.243  39.535  1.00  0.00           H  
ATOM    680  CWI EMIMA  26      20.615  -1.443  38.730  1.00  0.00           C  
ATOM    681  HWI EMIMA  26      21.168  -2.368  38.931  1.00  0.00           H  
ATOM    682 CWI1 EMIMA  26      20.596  -0.717  37.643  1.00  0.00           C  
ATOM    683 HWI1 EMIMA  26      21.154  -0.833  36.730  1.00  0.00           H  
ATOM    684  CMI EMIMA  26      20.024  -0.881  41.160  1.00  0.00           C  
ATOM    685 HMI1 EMIMA  26      19.129  -0.464  41.569  1.00  0.00           H  
ATOM    686 HMI2 EMIMA  26      20.891  -0.337  41.413  1.00  0.00           H  
ATOM    687 HMI3 EMIMA  26      20.137  -1.902  41.596  1.00  0.00           H  
ATOM    688  CAI EMIMA  26      19.940   1.592  36.980  1.00  0.00           C  
ATOM    689 HAI1 EMIMA  26      19.237   2.298  37.438  1.00  0.00           H  
ATOM    690 HAI2 EMIMA  26      20.958   1.887  37.029  1.00  0.00           H  
ATOM    691  CTI EMIMA  26      19.402   1.265  35.574  1.00  0.00           C  
ATOM    692 HTI1 EMIMA  26      18.512   0.664  35.619  1.00  0.00           H  
ATOM    693 HTI2 EMIMA  26      19.001   2.147  35.093  1.00  0.00           H  
ATOM    694 HTI3 EMIMA  26      20.148   0.796  35.006  1.00  0.00           H  
ATOM    703  NI1 EMIMA  27       5.307  15.158  23.846  1.00  0.00           N  
ATOM    704  NI  EMIMA  27       4.693  15.662  21.860  1.00  0.00           N  
ATOM    705  CI  EMIMA  27       5.246  16.135  22.982  1.00  0.00           C  
ATOM    706  HI  EMIMA  27       5.610  17.153  23.178  1.00  0.00           H  
ATOM    707  CWI EMIMA  27       4.983  14.012  23.209  1.00  0.00           C  
ATOM    708  HWI EMIMA  27       4.807  13.076  23.772  1.00  0.00           H  
ATOM    709 CWI1 EMIMA  27       4.623  14.337  21.973  1.00  0.00           C  
ATOM    710 HWI1 EMIMA  27       4.256  13.688  21.188  1.00  0.00           H  
ATOM    711  CMI EMIMA  27       5.589  15.351  25.253  1.00  0.00           C  
ATOM    712 HMI1 EMIMA  27       6.353  14.636  25.569  1.00  0.00           H  
ATOM    713 HMI2 EMIMA  27       4.800  15.083  25.881  1.00  0.00           H  
ATOM    714 HMI3 EMIMA  27       5.978  16.318  25.430  1.00  0.00           H  
ATOM    715  CAI EMIMA  27       4.664  16.413  20.591  1.00  0.00           C  
ATOM    716 HAI1 EMIMA  27       4.853  17.493  20.798  1.00  0.00           H  
ATOM    717 HAI2 EMIMA  27       5.564  16.074  20.132  1.00  0.00           H  
ATOM    718  CTI EMIMA  27       3.463  16.104  19.700  1.00  0.00           C  
ATOM    719 HTI1 EMIMA  27       2.548  16.136  20.210  1.00  0.00           H  
ATOM    720 HTI2 EMIMA  27       3.483  16.831  18.896  1.00  0.00           H  
ATOM    721 HTI3 EMIMA  27       3.546  15.182  19.123  1.00  0.00           H  
ATOM    730  NI1 EMIMA  28       4.132   8.401  41.849  1.00  0.00           N  
ATOM    731  NI  EMIMA  28       2.045   8.643  41.296  1.00  0.00           N  
ATOM    732  CI  EMIMA  28       3.291   8.672  40.902  1.00  0.00           C  
ATOM    733  HI  EMIMA  28       3.569   8.903  39.886  1.00  0.00           H  
ATOM    734  CWI EMIMA  28       3.356   8.266  42.986  1.00  0.00           C  
ATOM    735  HWI EMIMA  28       3.777   8.096  43.931  1.00  0.00           H  
ATOM    736 CWI1 EMIMA  28       2.067   8.365  42.658  1.00  0.00           C  
ATOM    737 HWI1 EMIMA  28       1.139   8.252  43.245  1.00  0.00           H  
ATOM    738  CMI EMIMA  28       5.532   8.320  41.709  1.00  0.00           C  
ATOM    739 HMI1 EMIMA  28       6.171   8.691  42.561  1.00  0.00           H  
ATOM    740 HMI2 EMIMA  28       5.888   8.884  40.826  1.00  0.00           H  
ATOM    741 HMI3 EMIMA  28       5.647   7.225  41.507  1.00  0.00           H  
ATOM    742  CAI EMIMA  28       0.748   8.653  40.560  1.00  0.00           C  
ATOM    743 HAI1 EMIMA  28       0.162   9.508  40.857  1.00  0.00           H  
ATOM    744 HAI2 EMIMA  28       0.987   8.767  39.513  1.00  0.00           H  
ATOM    745  CTI EMIMA  28      -0.000   7.355  40.740  1.00  0.00           C  
ATOM    746 HTI1 EMIMA  28       0.637   6.584  40.410  1.00  0.00           H  
ATOM    747 HTI2 EMIMA  28      -0.196   7.129  41.766  1.00  0.00           H  
ATOM    748 HTI3 EMIMA  28      -0.947   7.335  40.272  1.00  0.00           H  
ATOM    757  NI1 EMIMA  29       1.643   4.119  34.385  1.00  0.00           N  
ATOM    758  NI  EMIMA  29       0.351   4.917  35.939  1.00  0.00           N  
ATOM    759  CI  EMIMA  29       1.558   4.999  35.348  1.00  0.00           C  
ATOM    760  HI  EMIMA  29       2.385   5.663  35.680  1.00  0.00           H  
ATOM    761  CWI EMIMA  29       0.367   3.608  34.202  1.00  0.00           C  
ATOM    762  HWI EMIMA  29       0.237   2.866  33.410  1.00  0.00           H  
ATOM    763 CWI1 EMIMA  29      -0.389   3.985  35.208  1.00  0.00           C  
ATOM    764 HWI1 EMIMA  29      -1.345   3.674  35.565  1.00  0.00           H  
ATOM    765  CMI EMIMA  29       2.862   3.790  33.599  1.00  0.00           C  
ATOM    766 HMI1 EMIMA  29       3.244   2.807  33.798  1.00  0.00           H  
ATOM    767 HMI2 EMIMA  29       3.643   4.494  33.863  1.00  0.00           H  
ATOM    768 HMI3 EMIMA  29       2.765   3.960  32.524  1.00  0.00           H  
ATOM    769  CAI EMIMA  29      -0.238   5.804  36.987  1.00  0.00           C  
ATOM    770 HAI1 EMIMA  29       0.556   5.838  37.640  1.00  0.00           H  
ATOM    771 HAI2 EMIMA  29      -0.174   6.734  36.484  1.00  0.00           H  
ATOM    772  CTI EMIMA  29      -1.556   5.368  37.595  1.00  0.00           C  
ATOM    773 HTI1 EMIMA  29      -1.497   4.421  38.108  1.00  0.00           H  
ATOM    774 HTI2 EMIMA  29      -1.767   6.102  38.362  1.00  0.00           H  
ATOM    775 HTI3 EMIMA  29      -2.256   5.410  36.836  1.00  0.00           H  
ATOM    784  NI1 EMIMA  30       3.681   9.032  36.967  1.00  0.00           N  
ATOM    785  NI  EMIMA  30       5.380   7.686  36.630  1.00  0.00           N  
ATOM    786  CI  EMIMA  30       4.040   7.782  36.765  1.00  0.00           C  
ATOM    787  HI  EMIMA  30       3.416   6.947  36.536  1.00  0.00           H  
ATOM    788  CWI EMIMA  30       4.873   9.760  37.050  1.00  0.00           C  
ATOM    789  HWI EMIMA  30       4.827  10.770  37.297  1.00  0.00           H  
ATOM    790 CWI1 EMIMA  30       5.937   8.921  36.760  1.00  0.00           C  
ATOM    791 HWI1 EMIMA  30       6.949   8.980  36.785  1.00  0.00           H  
ATOM    792  CMI EMIMA  30       2.290   9.561  37.088  1.00  0.00           C  
ATOM    793 HMI1 EMIMA  30       2.146  10.175  37.978  1.00  0.00           H  
ATOM    794 HMI2 EMIMA  30       1.726   8.651  37.220  1.00  0.00           H  
ATOM    795 HMI3 EMIMA  30       2.023  10.209  36.299  1.00  0.00           H  
ATOM    796  CAI EMIMA  30       6.113   6.440  36.421  1.00  0.00           C  
ATOM    797 HAI1 EMIMA  30       5.412   5.634  36.324  1.00  0.00           H  
ATOM    798 HAI2 EMIMA  30       6.672   6.696  35.503  1.00  0.00           H  
ATOM    799  CTI EMIMA  30       7.139   6.059  37.451  1.00  0.00           C  
ATOM    800 HTI1 EMIMA  30       7.848   6.829  37.558  1.00  0.00           H  
ATOM    801 HTI2 EMIMA  30       6.682   5.856  38.374  1.00  0.00           H  
ATOM    802 HTI3 EMIMA  30       7.653   5.192  37.088  1.00  0.00           H  
ATOM    811  NI1 EMIMA  31      14.053   7.563  32.468  1.00  0.00           N  
ATOM    812  NI  EMIMA  31      13.109   8.694  30.915  1.00  0.00           N  
ATOM    813  CI  EMIMA  31      13.163   8.525  32.232  1.00  0.00           C  
ATOM    814  HI  EMIMA  31      12.700   9.097  32.986  1.00  0.00           H  
ATOM    815  CWI EMIMA  31      14.675   7.261  31.320  1.00  0.00           C  
ATOM    816  HWI EMIMA  31      15.436   6.540  31.340  1.00  0.00           H  
ATOM    817 CWI1 EMIMA  31      13.997   7.835  30.337  1.00  0.00           C  
ATOM    818 HWI1 EMIMA  31      14.047   7.742  29.289  1.00  0.00           H  
ATOM    819  CMI EMIMA  31      14.476   7.090  33.780  1.00  0.00           C  
ATOM    820 HMI1 EMIMA  31      14.295   6.047  33.866  1.00  0.00           H  
ATOM    821 HMI2 EMIMA  31      13.784   7.626  34.397  1.00  0.00           H  
ATOM    822 HMI3 EMIMA  31      15.505   7.356  33.980  1.00  0.00           H  
ATOM    823  CAI EMIMA  31      12.398   9.801  30.276  1.00  0.00           C  
ATOM    824 HAI1 EMIMA  31      11.864  10.350  31.074  1.00  0.00           H  
ATOM    825 HAI2 EMIMA  31      13.073  10.466  29.864  1.00  0.00           H  
ATOM    826  CTI EMIMA  31      11.336   9.366  29.317  1.00  0.00           C  
ATOM    827 HTI1 EMIMA  31      11.688   8.608  28.592  1.00  0.00           H  
ATOM    828 HTI2 EMIMA  31      10.596   8.825  29.825  1.00  0.00           H  
ATOM    829 HTI3 EMIMA  31      10.920  10.228  28.868  1.00  0.00           H  
ATOM    838  NI1 EMIMA  32       2.958  13.928  35.700  1.00  0.00           N  
ATOM    839  NI  EMIMA  32       2.084  13.541  33.809  1.00  0.00           N  
ATOM    840  CI  EMIMA  32       2.733  12.946  34.755  1.00  0.00           C  
ATOM    841  HI  EMIMA  32       2.929  11.899  34.885  1.00  0.00           H  
ATOM    842  CWI EMIMA  32       2.719  15.132  35.134  1.00  0.00           C  
ATOM    843  HWI EMIMA  32       2.934  16.056  35.659  1.00  0.00           H  
ATOM    844 CWI1 EMIMA  32       2.161  14.882  33.923  1.00  0.00           C  
ATOM    845 HWI1 EMIMA  32       1.851  15.497  33.115  1.00  0.00           H  
ATOM    846  CMI EMIMA  32       3.517  13.728  37.093  1.00  0.00           C  
ATOM    847 HMI1 EMIMA  32       2.895  14.173  37.831  1.00  0.00           H  
ATOM    848 HMI2 EMIMA  32       4.548  14.063  37.177  1.00  0.00           H  
ATOM    849 HMI3 EMIMA  32       3.602  12.631  37.267  1.00  0.00           H  
ATOM    850  CAI EMIMA  32       1.422  12.835  32.695  1.00  0.00           C  
ATOM    851 HAI1 EMIMA  32       2.178  12.808  31.882  1.00  0.00           H  
ATOM    852 HAI2 EMIMA  32       1.132  11.892  33.078  1.00  0.00           H  
ATOM    853  CTI EMIMA  32       0.158  13.438  32.253  1.00  0.00           C  
ATOM    854 HTI1 EMIMA  32      -0.775  13.162  32.724  1.00  0.00           H  
ATOM    855 HTI2 EMIMA  32       0.266  14.542  32.286  1.00  0.00           H  
ATOM    856 HTI3 EMIMA  32      -0.033  13.209  31.171  1.00  0.00           H  
ATOM    865  NI1 EMIMA  33       9.534   1.341  26.491  1.00  0.00           N  
ATOM    866  NI  EMIMA  33       9.205   3.252  25.559  1.00  0.00           N  
ATOM    867  CI  EMIMA  33      10.043   2.330  25.806  1.00  0.00           C  
ATOM    868  HI  EMIMA  33      11.023   2.235  25.371  1.00  0.00           H  
ATOM    869  CWI EMIMA  33       8.229   1.664  26.719  1.00  0.00           C  
ATOM    870  HWI EMIMA  33       7.562   1.047  27.324  1.00  0.00           H  
ATOM    871 CWI1 EMIMA  33       8.042   2.858  26.098  1.00  0.00           C  
ATOM    872 HWI1 EMIMA  33       7.143   3.454  26.115  1.00  0.00           H  
ATOM    873  CMI EMIMA  33      10.350   0.360  27.186  1.00  0.00           C  
ATOM    874 HMI1 EMIMA  33      11.325   0.806  27.316  1.00  0.00           H  
ATOM    875 HMI2 EMIMA  33      10.279  -0.472  26.546  1.00  0.00           H  
ATOM    876 HMI3 EMIMA  33      10.025  -0.068  28.116  1.00  0.00           H  
ATOM    877  CAI EMIMA  33       9.483   4.478  24.867  1.00  0.00           C  
ATOM    878 HAI1 EMIMA  33       9.749   5.199  25.588  1.00  0.00           H  
ATOM    879 HAI2 EMIMA  33      10.486   4.320  24.322  1.00  0.00           H  
ATOM    880  CTI EMIMA  33       8.305   4.932  23.950  1.00  0.00           C  
ATOM    881 HTI1 EMIMA  33       7.452   5.014  24.662  1.00  0.00           H  
ATOM    882 HTI2 EMIMA  33       8.475   5.882  23.530  1.00  0.00           H  
ATOM    883 HTI3 EMIMA  33       8.037   4.152  23.278  1.00  0.00           H  
ATOM    892  NI1 EMIMA  34      12.731  19.794  23.580  1.00  0.00           N  
ATOM    893  NI  EMIMA  34      13.304  21.681  24.397  1.00  0.00           N  
ATOM    894  CI  EMIMA  34      12.698  20.520  24.650  1.00  0.00           C  
ATOM    895  HI  EMIMA  34      12.255  20.187  25.494  1.00  0.00           H  
ATOM    896  CWI EMIMA  34      13.506  20.499  22.611  1.00  0.00           C  
ATOM    897  HWI EMIMA  34      13.726  20.077  21.593  1.00  0.00           H  
ATOM    898 CWI1 EMIMA  34      13.695  21.721  23.115  1.00  0.00           C  
ATOM    899 HWI1 EMIMA  34      14.036  22.589  22.653  1.00  0.00           H  
ATOM    900  CMI EMIMA  34      12.134  18.454  23.489  1.00  0.00           C  
ATOM    901 HMI1 EMIMA  34      11.575  18.316  22.543  1.00  0.00           H  
ATOM    902 HMI2 EMIMA  34      11.311  18.451  24.238  1.00  0.00           H  
ATOM    903 HMI3 EMIMA  34      12.847  17.660  23.769  1.00  0.00           H  
ATOM    904  CAI EMIMA  34      13.567  22.752  25.347  1.00  0.00           C  
ATOM    905 HAI1 EMIMA  34      12.877  23.518  25.088  1.00  0.00           H  
ATOM    906 HAI2 EMIMA  34      13.452  22.308  26.340  1.00  0.00           H  
ATOM    907  CTI EMIMA  34      14.970  23.271  25.104  1.00  0.00           C  
ATOM    908 HTI1 EMIMA  34      15.816  22.607  24.964  1.00  0.00           H  
ATOM    909 HTI2 EMIMA  34      14.871  23.890  24.265  1.00  0.00           H  
ATOM    910 HTI3 EMIMA  34      15.302  23.908  25.919  1.00  0.00           H  
ATOM    919  NI1 EMIMA  35      15.009  16.013  27.552  1.00  0.00           N  
ATOM    920  NI  EMIMA  35      15.797  16.163  25.537  1.00  0.00           N  
ATOM    921  CI  EMIMA  35      14.721  15.887  26.250  1.00  0.00           C  
ATOM    922  HI  EMIMA  35      13.842  15.489  25.786  1.00  0.00           H  
ATOM    923  CWI EMIMA  35      16.370  16.343  27.612  1.00  0.00           C  
ATOM    924  HWI EMIMA  35      16.923  16.396  28.484  1.00  0.00           H  
ATOM    925 CWI1 EMIMA  35      16.858  16.433  26.350  1.00  0.00           C  
ATOM    926 HWI1 EMIMA  35      17.858  16.745  26.063  1.00  0.00           H  
ATOM    927  CMI EMIMA  35      14.146  15.750  28.707  1.00  0.00           C  
ATOM    928 HMI1 EMIMA  35      14.646  15.626  29.684  1.00  0.00           H  
ATOM    929 HMI2 EMIMA  35      13.497  14.934  28.599  1.00  0.00           H  
ATOM    930 HMI3 EMIMA  35      13.554  16.595  28.862  1.00  0.00           H  
ATOM    931  CAI EMIMA  35      15.966  16.123  24.124  1.00  0.00           C  
ATOM    932 HAI1 EMIMA  35      16.775  15.464  23.878  1.00  0.00           H  
ATOM    933 HAI2 EMIMA  35      15.057  15.760  23.564  1.00  0.00           H  
ATOM    934  CTI EMIMA  35      16.278  17.527  23.746  1.00  0.00           C  
ATOM    935 HTI1 EMIMA  35      16.830  17.597  22.794  1.00  0.00           H  
ATOM    936 HTI2 EMIMA  35      15.398  18.147  23.674  1.00  0.00           H  
ATOM    937 HTI3 EMIMA  35      16.895  18.038  24.505  1.00  0.00           H  
ATOM    946  NI1 EMIMA  36      15.794  18.628  30.585  1.00  0.00           N  
ATOM    947  NI  EMIMA  36      15.807  20.043  28.949  1.00  0.00           N  
ATOM    948  CI  EMIMA  36      16.498  19.158  29.630  1.00  0.00           C  
ATOM    949  HI  EMIMA  36      17.472  18.817  29.496  1.00  0.00           H  
ATOM    950  CWI EMIMA  36      14.585  19.258  30.572  1.00  0.00           C  
ATOM    951  HWI EMIMA  36      13.832  19.034  31.306  1.00  0.00           H  
ATOM    952 CWI1 EMIMA  36      14.580  20.037  29.488  1.00  0.00           C  
ATOM    953 HWI1 EMIMA  36      13.813  20.680  29.028  1.00  0.00           H  
ATOM    954  CMI EMIMA  36      16.182  17.692  31.617  1.00  0.00           C  
ATOM    955 HMI1 EMIMA  36      17.125  17.207  31.414  1.00  0.00           H  
ATOM    956 HMI2 EMIMA  36      15.441  16.885  31.535  1.00  0.00           H  
ATOM    957 HMI3 EMIMA  36      16.165  18.274  32.561  1.00  0.00           H  
ATOM    958  CAI EMIMA  36      16.206  20.608  27.671  1.00  0.00           C  
ATOM    959 HAI1 EMIMA  36      15.946  21.672  27.781  1.00  0.00           H  
ATOM    960 HAI2 EMIMA  36      17.260  20.463  27.544  1.00  0.00           H  
ATOM    961  CTI EMIMA  36      15.542  19.879  26.458  1.00  0.00           C  
ATOM    962 HTI1 EMIMA  36      15.616  18.871  26.737  1.00  0.00           H  
ATOM    963 HTI2 EMIMA  36      14.524  20.207  26.542  1.00  0.00           H  
ATOM    964 HTI3 EMIMA  36      16.021  20.262  25.508  1.00  0.00           H  
ATOM    973  NI1 EMIMA  37      12.482   4.354  33.149  1.00  0.00           N  
ATOM    974  NI  EMIMA  37      11.869   4.867  31.185  1.00  0.00           N  
ATOM    975  CI  EMIMA  37      12.703   4.122  31.863  1.00  0.00           C  
ATOM    976  HI  EMIMA  37      13.346   3.350  31.398  1.00  0.00           H  
ATOM    977  CWI EMIMA  37      11.657   5.436  33.218  1.00  0.00           C  
ATOM    978  HWI EMIMA  37      11.227   5.757  34.164  1.00  0.00           H  
ATOM    979 CWI1 EMIMA  37      11.383   5.811  32.017  1.00  0.00           C  
ATOM    980 HWI1 EMIMA  37      10.785   6.583  31.710  1.00  0.00           H  
ATOM    981  CMI EMIMA  37      13.005   3.616  34.294  1.00  0.00           C  
ATOM    982 HMI1 EMIMA  37      13.767   3.000  33.894  1.00  0.00           H  
ATOM    983 HMI2 EMIMA  37      12.195   3.141  34.775  1.00  0.00           H  
ATOM    984 HMI3 EMIMA  37      13.549   4.339  34.933  1.00  0.00           H  
ATOM    985  CAI EMIMA  37      11.648   4.792  29.741  1.00  0.00           C  
ATOM    986 HAI1 EMIMA  37      12.218   5.622  29.315  1.00  0.00           H  
ATOM    987 HAI2 EMIMA  37      11.980   3.835  29.444  1.00  0.00           H  
ATOM    988  CTI EMIMA  37      10.139   4.993  29.322  1.00  0.00           C  
ATOM    989 HTI1 EMIMA  37       9.675   5.983  29.434  1.00  0.00           H  
ATOM    990 HTI2 EMIMA  37      10.032   4.770  28.278  1.00  0.00           H  
ATOM    991 HTI3 EMIMA  37       9.518   4.296  29.858  1.00  0.00           H  
ATOM   1000  NI1 EMIMA  38      20.130   5.900  31.817  1.00  0.00           N  
ATOM   1001  NI  EMIMA  38      19.321   7.801  32.360  1.00  0.00           N  
ATOM   1002  CI  EMIMA  38      19.178   6.735  31.576  1.00  0.00           C  
ATOM   1003  HI  EMIMA  38      18.430   6.530  30.847  1.00  0.00           H  
ATOM   1004  CWI EMIMA  38      20.956   6.570  32.693  1.00  0.00           C  
ATOM   1005  HWI EMIMA  38      21.895   6.103  32.990  1.00  0.00           H  
ATOM   1006 CWI1 EMIMA  38      20.457   7.721  33.077  1.00  0.00           C  
ATOM   1007 HWI1 EMIMA  38      20.827   8.442  33.801  1.00  0.00           H  
ATOM   1008  CMI EMIMA  38      20.473   4.680  31.145  1.00  0.00           C  
ATOM   1009 HMI1 EMIMA  38      19.880   4.629  30.234  1.00  0.00           H  
ATOM   1010 HMI2 EMIMA  38      20.213   3.766  31.688  1.00  0.00           H  
ATOM   1011 HMI3 EMIMA  38      21.484   4.806  30.903  1.00  0.00           H  
ATOM   1012  CAI EMIMA  38      18.301   8.906  32.393  1.00  0.00           C  
ATOM   1013 HAI1 EMIMA  38      18.659   9.712  31.714  1.00  0.00           H  
ATOM   1014 HAI2 EMIMA  38      17.460   8.408  31.936  1.00  0.00           H  
ATOM   1015  CTI EMIMA  38      17.908   9.432  33.778  1.00  0.00           C  
ATOM   1016 HTI1 EMIMA  38      18.662   9.972  34.340  1.00  0.00           H  
ATOM   1017 HTI2 EMIMA  38      17.063  10.083  33.899  1.00  0.00           H  
ATOM   1018 HTI3 EMIMA  38      17.621   8.623  34.399  1.00  0.00           H  
ATOM   1027  NI1 EMIMA  39       8.340  19.026  37.325  1.00  0.00           N  
ATOM   1028  NI  EMIMA  39       7.252  17.381  36.476  1.00  0.00           N  
ATOM   1029  CI  EMIMA  39       8.435  17.761  36.924  1.00  0.00           C  
ATOM   1030  HI  EMIMA  39       9.336  17.168  37.028  1.00  0.00           H  
ATOM   1031  CWI EMIMA  39       7.090  19.528  37.184  1.00  0.00           C  
ATOM   1032  HWI EMIMA  39       6.793  20.462  37.534  1.00  0.00           H  
ATOM   1033 CWI1 EMIMA  39       6.401  18.505  36.580  1.00  0.00           C  
ATOM   1034 HWI1 EMIMA  39       5.342  18.547  36.344  1.00  0.00           H  
ATOM   1035  CMI EMIMA  39       9.403  19.818  37.876  1.00  0.00           C  
ATOM   1036 HMI1 EMIMA  39       9.093  20.841  37.939  1.00  0.00           H  
ATOM   1037 HMI2 EMIMA  39      10.246  19.669  37.198  1.00  0.00           H  
ATOM   1038 HMI3 EMIMA  39       9.754  19.422  38.820  1.00  0.00           H  
ATOM   1039  CAI EMIMA  39       6.949  16.005  36.053  1.00  0.00           C  
ATOM   1040 HAI1 EMIMA  39       7.852  15.449  36.104  1.00  0.00           H  
ATOM   1041 HAI2 EMIMA  39       6.377  15.511  36.833  1.00  0.00           H  
ATOM   1042  CTI EMIMA  39       6.263  15.760  34.687  1.00  0.00           C  
ATOM   1043 HTI1 EMIMA  39       6.058  14.714  34.472  1.00  0.00           H  
ATOM   1044 HTI2 EMIMA  39       5.257  16.273  34.752  1.00  0.00           H  
ATOM   1045 HTI3 EMIMA  39       6.789  16.124  33.825  1.00  0.00           H  
ATOM   1054  NI1 EMIMA  40      16.790   0.854  42.739  1.00  0.00           N  
ATOM   1055  NI  EMIMA  40      18.421   1.468  43.977  1.00  0.00           N  
ATOM   1056  CI  EMIMA  40      17.723   1.727  42.904  1.00  0.00           C  
ATOM   1057  HI  EMIMA  40      17.960   2.500  42.209  1.00  0.00           H  
ATOM   1058  CWI EMIMA  40      16.723   0.123  43.910  1.00  0.00           C  
ATOM   1059  HWI EMIMA  40      15.962  -0.626  44.073  1.00  0.00           H  
ATOM   1060 CWI1 EMIMA  40      17.703   0.543  44.704  1.00  0.00           C  
ATOM   1061 HWI1 EMIMA  40      17.908   0.380  45.712  1.00  0.00           H  
ATOM   1062  CMI EMIMA  40      15.867   0.744  41.638  1.00  0.00           C  
ATOM   1063 HMI1 EMIMA  40      16.240   1.328  40.865  1.00  0.00           H  
ATOM   1064 HMI2 EMIMA  40      14.921   1.078  41.965  1.00  0.00           H  
ATOM   1065 HMI3 EMIMA  40      15.763  -0.306  41.450  1.00  0.00           H  
ATOM   1066  CAI EMIMA  40      19.643   2.177  44.368  1.00  0.00           C  
ATOM   1067 HAI1 EMIMA  40      19.972   2.843  43.591  1.00  0.00           H  
ATOM   1068 HAI2 EMIMA  40      19.433   2.711  45.304  1.00  0.00           H  
ATOM   1069  CTI EMIMA  40      20.881   1.277  44.538  1.00  0.00           C  
ATOM   1070 HTI1 EMIMA  40      20.852   0.525  43.696  1.00  0.00           H  
ATOM   1071 HTI2 EMIMA  40      21.764   1.951  44.466  1.00  0.00           H  
ATOM   1072 HTI3 EMIMA  40      20.877   0.702  45.522  1.00  0.00           H  
TER    1081      EMIMA  40
ATOM   1082  O1  AET B   1      14.635  12.524  26.964  1.00  0.00           O  
ATOM   1083  O2  AET B   1      14.217  13.563  25.016  1.00  0.00           O  
ATOM   1084  CA  AET B   1      14.392  12.544  25.727  1.00  0.00           C  
ATOM   1085  CT  AET B   1      14.475  11.190  24.973  1.00  0.00           C  
ATOM   1086  HT1 AET B   1      15.038  10.399  25.533  1.00  0.00           H  
ATOM   1087  HT2 AET B   1      15.160  11.326  24.140  1.00  0.00           H  
ATOM   1088  HT3 AET B   1      13.472  10.815  24.645  1.00  0.00           H  
ATOM   1094  O1  AET B   2       4.504  10.926  41.120  1.00  0.00           O  
ATOM   1095  O2  AET B   2       2.906  11.290  39.621  1.00  0.00           O  
ATOM   1096  CA  AET B   2       3.828  11.660  40.366  1.00  0.00           C  
ATOM   1097  CT  AET B   2       4.110  13.209  40.475  1.00  0.00           C  
ATOM   1098  HT1 AET B   2       3.618  13.723  39.662  1.00  0.00           H  
ATOM   1099  HT2 AET B   2       5.210  13.406  40.459  1.00  0.00           H  
ATOM   1100  HT3 AET B   2       3.722  13.630  41.417  1.00  0.00           H  
ATOM   1106  O1  AET B   3      14.324   4.316  27.847  1.00  0.00           O  
ATOM   1107  O2  AET B   3      12.369   3.527  26.878  1.00  0.00           O  
ATOM   1108  CA  AET B   3      13.447   4.207  26.896  1.00  0.00           C  
ATOM   1109  CT  AET B   3      13.623   5.097  25.579  1.00  0.00           C  
ATOM   1110  HT1 AET B   3      13.148   4.485  24.731  1.00  0.00           H  
ATOM   1111  HT2 AET B   3      14.673   5.302  25.354  1.00  0.00           H  
ATOM   1112  HT3 AET B   3      13.137   6.053  25.710  1.00  0.00           H  
ATOM   1118  O1  AET B   4       8.725   9.488  32.150  1.00  0.00           O  
ATOM   1119  O2  AET B   4      10.370   8.430  33.316  1.00  0.00           O  
ATOM   1120  CA  AET B   4       9.163   8.824  33.173  1.00  0.00           C  
ATOM   1121  CT  AET B   4       8.111   8.274  34.227  1.00  0.00           C  
ATOM   1122  HT1 AET B   4       8.277   7.219  34.072  1.00  0.00           H  
ATOM   1123  HT2 AET B   4       7.086   8.499  33.999  1.00  0.00           H  
ATOM   1124  HT3 AET B   4       8.362   8.539  35.270  1.00  0.00           H  
ATOM   1130  O1  AET B   5       9.005  15.143  38.609  1.00  0.00           O  
ATOM   1131  O2  AET B   5       8.179  17.133  39.500  1.00  0.00           O  
ATOM   1132  CA  AET B   5       8.264  15.795  39.392  1.00  0.00           C  
ATOM   1133  CT  AET B   5       7.576  14.991  40.558  1.00  0.00           C  
ATOM   1134  HT1 AET B   5       7.574  13.931  40.196  1.00  0.00           H  
ATOM   1135  HT2 AET B   5       6.545  15.406  40.704  1.00  0.00           H  
ATOM   1136  HT3 AET B   5       8.164  15.134  41.443  1.00  0.00           H  
ATOM   1142  O1  AET B   6      10.415   7.116  39.856  1.00  0.00           O  
ATOM   1143  O2  AET B   6       8.756   8.591  40.500  1.00  0.00           O  
ATOM   1144  CA  AET B   6       9.369   7.430  40.453  1.00  0.00           C  
ATOM   1145  CT  AET B   6       8.553   6.217  41.055  1.00  0.00           C  
ATOM   1146  HT1 AET B   6       7.491   6.463  41.024  1.00  0.00           H  
ATOM   1147  HT2 AET B   6       8.902   6.068  42.107  1.00  0.00           H  
ATOM   1148  HT3 AET B   6       8.790   5.297  40.459  1.00  0.00           H  
ATOM   1154  O1  AET B   7       3.614  18.020  24.230  1.00  0.00           O  
ATOM   1155  O2  AET B   7       2.850  19.695  25.571  1.00  0.00           O  
ATOM   1156  CA  AET B   7       2.957  18.461  25.226  1.00  0.00           C  
ATOM   1157  CT  AET B   7       2.239  17.369  26.064  1.00  0.00           C  
ATOM   1158  HT1 AET B   7       2.279  17.716  27.096  1.00  0.00           H  
ATOM   1159  HT2 AET B   7       2.850  16.460  25.927  1.00  0.00           H  
ATOM   1160  HT3 AET B   7       1.179  17.240  25.791  1.00  0.00           H  
ATOM   1166  O1  AET B   8      11.315   1.880  32.488  1.00  0.00           O  
ATOM   1167  O2  AET B   8      11.646  -0.417  32.569  1.00  0.00           O  
ATOM   1168  CA  AET B   8      11.660   0.707  32.041  1.00  0.00           C  
ATOM   1169  CT  AET B   8      12.191   0.796  30.559  1.00  0.00           C  
ATOM   1170  HT1 AET B   8      13.105   0.239  30.426  1.00  0.00           H  
ATOM   1171  HT2 AET B   8      12.362   1.853  30.300  1.00  0.00           H  
ATOM   1172  HT3 AET B   8      11.522   0.259  29.824  1.00  0.00           H  
ATOM   1178  O1  AET B   9      17.932  20.202  31.644  1.00  0.00           O  
ATOM   1179  O2  AET B   9      18.756  21.099  29.667  1.00  0.00           O  
ATOM   1180  CA  AET B   9      18.564  21.069  30.964  1.00  0.00           C  
ATOM   1181  CT  AET B   9      19.355  22.163  31.763  1.00  0.00           C  
ATOM   1182  HT1 AET B   9      19.888  22.814  31.066  1.00  0.00           H  
ATOM   1183  HT2 AET B   9      20.087  21.676  32.457  1.00  0.00           H  
ATOM   1184  HT3 AET B   9      18.733  22.876  32.295  1.00  0.00           H  
ATOM   1190  O1  AET B  10       3.129   2.392  25.664  1.00  0.00           O  
ATOM   1191  O2  AET B  10       5.204   2.720  26.416  1.00  0.00           O  
ATOM   1192  CA  AET B  10       4.342   2.597  25.503  1.00  0.00           C  
ATOM   1193  CT  AET B  10       4.822   2.703  24.020  1.00  0.00           C  
ATOM   1194  HT1 AET B  10       4.078   2.092  23.463  1.00  0.00           H  
ATOM   1195  HT2 AET B  10       5.885   2.498  23.943  1.00  0.00           H  
ATOM   1196  HT3 AET B  10       4.671   3.778  23.795  1.00  0.00           H  
ATOM   1202  O1  AET B  11      16.109  17.481  35.307  1.00  0.00           O  
ATOM   1203  O2  AET B  11      16.653  15.812  36.719  1.00  0.00           O  
ATOM   1204  CA  AET B  11      15.925  16.327  35.844  1.00  0.00           C  
ATOM   1205  CT  AET B  11      14.660  15.494  35.337  1.00  0.00           C  
ATOM   1206  HT1 AET B  11      13.726  16.082  35.530  1.00  0.00           H  
ATOM   1207  HT2 AET B  11      14.597  14.591  35.996  1.00  0.00           H  
ATOM   1208  HT3 AET B  11      14.843  15.269  34.236  1.00  0.00           H  
ATOM   1214  O1  AET B  12      19.424   8.734  39.425  1.00  0.00           O  
ATOM   1215  O2  AET B  12      20.083  10.820  39.518  1.00  0.00           O  
ATOM   1216  CA  AET B  12      19.787   9.809  38.830  1.00  0.00           C  
ATOM   1217  CT  AET B  12      19.721   9.997  37.214  1.00  0.00           C  
ATOM   1218  HT1 AET B  12      19.432  11.082  37.004  1.00  0.00           H  
ATOM   1219  HT2 AET B  12      19.042   9.378  36.615  1.00  0.00           H  
ATOM   1220  HT3 AET B  12      20.745   9.819  36.878  1.00  0.00           H  
ATOM   1226  O1  AET B  13      19.991  17.360  40.016  1.00  0.00           O  
ATOM   1227  O2  AET B  13      19.902  15.125  39.509  1.00  0.00           O  
ATOM   1228  CA  AET B  13      20.525  16.239  39.733  1.00  0.00           C  
ATOM   1229  CT  AET B  13      22.117  16.189  39.662  1.00  0.00           C  
ATOM   1230  HT1 AET B  13      22.459  16.216  38.606  1.00  0.00           H  
ATOM   1231  HT2 AET B  13      22.324  15.174  40.110  1.00  0.00           H  
ATOM   1232  HT3 AET B  13      22.617  16.927  40.323  1.00  0.00           H  
ATOM   1238  O1  AET B  14      14.499   9.910  33.897  1.00  0.00           O  
ATOM   1239  O2  AET B  14      13.534  11.430  32.457  1.00  0.00           O  
ATOM   1240  CA  AET B  14      14.345  11.046  33.392  1.00  0.00           C  
ATOM   1241  CT  AET B  14      15.273  12.278  33.877  1.00  0.00           C  
ATOM   1242  HT1 AET B  14      14.711  13.095  34.373  1.00  0.00           H  
ATOM   1243  HT2 AET B  14      15.899  12.734  33.066  1.00  0.00           H  
ATOM   1244  HT3 AET B  14      16.093  11.900  34.555  1.00  0.00           H  
ATOM   1250  O1  AET B  15      15.745   6.873  38.880  1.00  0.00           O  
ATOM   1251  O2  AET B  15      14.833   6.706  36.858  1.00  0.00           O  
ATOM   1252  CA  AET B  15      15.804   6.698  37.645  1.00  0.00           C  
ATOM   1253  CT  AET B  15      17.214   6.438  37.062  1.00  0.00           C  
ATOM   1254  HT1 AET B  15      17.373   5.333  36.933  1.00  0.00           H  
ATOM   1255  HT2 AET B  15      17.995   6.847  37.700  1.00  0.00           H  
ATOM   1256  HT3 AET B  15      17.299   6.931  36.074  1.00  0.00           H  
ATOM   1262  O1  AET B  16       9.325  11.970  28.667  1.00  0.00           O  
ATOM   1263  O2  AET B  16       8.294  13.230  27.089  1.00  0.00           O  
ATOM   1264  CA  AET B  16       8.753  12.132  27.561  1.00  0.00           C  
ATOM   1265  CT  AET B  16       8.459  10.771  26.776  1.00  0.00           C  
ATOM   1266  HT1 AET B  16       9.386  10.182  26.747  1.00  0.00           H  
ATOM   1267  HT2 AET B  16       8.100  10.959  25.698  1.00  0.00           H  
ATOM   1268  HT3 AET B  16       7.616  10.368  27.334  1.00  0.00           H  
ATOM   1274  O1  AET B  17       4.846  12.337  33.378  1.00  0.00           O  
ATOM   1275  O2  AET B  17       5.126  12.346  35.626  1.00  0.00           O  
ATOM   1276  CA  AET B  17       5.574  12.136  34.406  1.00  0.00           C  
ATOM   1277  CT  AET B  17       7.038  11.640  34.230  1.00  0.00           C  
ATOM   1278  HT1 AET B  17       7.767  12.356  33.753  1.00  0.00           H  
ATOM   1279  HT2 AET B  17       7.052  10.709  33.637  1.00  0.00           H  
ATOM   1280  HT3 AET B  17       7.341  11.368  35.261  1.00  0.00           H  
ATOM   1286  O1  AET B  18      21.363   2.291  39.554  1.00  0.00           O  
ATOM   1287  O2  AET B  18      20.348   1.798  41.524  1.00  0.00           O  
ATOM   1288  CA  AET B  18      21.201   2.378  40.790  1.00  0.00           C  
ATOM   1289  CT  AET B  18      22.198   3.386  41.581  1.00  0.00           C  
ATOM   1290  HT1 AET B  18      22.241   2.983  42.578  1.00  0.00           H  
ATOM   1291  HT2 AET B  18      21.826   4.415  41.638  1.00  0.00           H  
ATOM   1292  HT3 AET B  18      23.204   3.407  41.069  1.00  0.00           H  
ATOM   1298  O1  AET B  19      18.029  15.860  30.219  1.00  0.00           O  
ATOM   1299  O2  AET B  19      17.912  13.626  29.882  1.00  0.00           O  
ATOM   1300  CA  AET B  19      18.063  14.651  30.654  1.00  0.00           C  
ATOM   1301  CT  AET B  19      18.301  14.364  32.177  1.00  0.00           C  
ATOM   1302  HT1 AET B  19      17.459  14.812  32.705  1.00  0.00           H  
ATOM   1303  HT2 AET B  19      19.234  14.728  32.534  1.00  0.00           H  
ATOM   1304  HT3 AET B  19      18.373  13.233  32.326  1.00  0.00           H  
ATOM   1310  O1  AET B  20       3.754   9.109  23.114  1.00  0.00           O  
ATOM   1311  O2  AET B  20       4.765  11.110  22.638  1.00  0.00           O  
ATOM   1312  CA  AET B  20       4.129  10.062  22.329  1.00  0.00           C  
ATOM   1313  CT  AET B  20       3.505  10.017  20.865  1.00  0.00           C  
ATOM   1314  HT1 AET B  20       2.765   9.215  20.756  1.00  0.00           H  
ATOM   1315  HT2 AET B  20       4.295   9.905  20.095  1.00  0.00           H  
ATOM   1316  HT3 AET B  20       2.870  10.929  20.708  1.00  0.00           H  
ATOM   1322  O1  AET B  21      15.327  12.831  41.506  1.00  0.00           O  
ATOM   1323  O2  AET B  21      13.153  12.254  41.621  1.00  0.00           O  
ATOM   1324  CA  AET B  21      14.282  12.548  42.113  1.00  0.00           C  
ATOM   1325  CT  AET B  21      14.367  12.572  43.669  1.00  0.00           C  
ATOM   1326  HT1 AET B  21      14.441  11.574  44.050  1.00  0.00           H  
ATOM   1327  HT2 AET B  21      13.461  12.990  44.104  1.00  0.00           H  
ATOM   1328  HT3 AET B  21      15.245  13.097  44.000  1.00  0.00           H  
ATOM   1334  O1  AET B  22      14.661   1.607  38.818  1.00  0.00           O  
ATOM   1335  O2  AET B  22      16.983   1.673  38.819  1.00  0.00           O  
ATOM   1336  CA  AET B  22      15.806   1.860  38.307  1.00  0.00           C  
ATOM   1337  CT  AET B  22      15.905   2.434  36.812  1.00  0.00           C  
ATOM   1338  HT1 AET B  22      15.698   1.574  36.112  1.00  0.00           H  
ATOM   1339  HT2 AET B  22      16.903   2.853  36.704  1.00  0.00           H  
ATOM   1340  HT3 AET B  22      15.148   3.308  36.676  1.00  0.00           H  
ATOM   1346  O1  AET B  23       3.038   1.034  30.475  1.00  0.00           O  
ATOM   1347  O2  AET B  23       1.230   2.550  30.847  1.00  0.00           O  
ATOM   1348  CA  AET B  23       1.896   1.428  30.960  1.00  0.00           C  
ATOM   1349  CT  AET B  23       1.255   0.399  32.027  1.00  0.00           C  
ATOM   1350  HT1 AET B  23       1.980   0.124  32.819  1.00  0.00           H  
ATOM   1351  HT2 AET B  23       0.929  -0.525  31.516  1.00  0.00           H  
ATOM   1352  HT3 AET B  23       0.297   0.769  32.425  1.00  0.00           H  
ATOM   1358  O1  AET B  24       2.102   7.783  34.678  1.00  0.00           O  
ATOM   1359  O2  AET B  24       3.406   6.577  33.237  1.00  0.00           O  
ATOM   1360  CA  AET B  24       2.725   7.593  33.600  1.00  0.00           C  
ATOM   1361  CT  AET B  24       2.558   8.835  32.703  1.00  0.00           C  
ATOM   1362  HT1 AET B  24       2.791   8.652  31.637  1.00  0.00           H  
ATOM   1363  HT2 AET B  24       2.975   9.778  33.153  1.00  0.00           H  
ATOM   1364  HT3 AET B  24       1.486   8.982  32.664  1.00  0.00           H  
ATOM   1370  O1  AET B  25       9.015   1.365  36.576  1.00  0.00           O  
ATOM   1371  O2  AET B  25      11.224   2.048  36.616  1.00  0.00           O  
ATOM   1372  CA  AET B  25      10.016   2.066  36.999  1.00  0.00           C  
ATOM   1373  CT  AET B  25       9.536   3.179  37.999  1.00  0.00           C  
ATOM   1374  HT1 AET B  25      10.002   3.065  39.001  1.00  0.00           H  
ATOM   1375  HT2 AET B  25       8.477   2.990  38.058  1.00  0.00           H  
ATOM   1376  HT3 AET B  25       9.713   4.205  37.547  1.00  0.00           H  
ATOM   1382  O1  AET B  26       1.804  10.041  26.599  1.00  0.00           O  
ATOM   1383  O2  AET B  26       2.439   8.013  27.496  1.00  0.00           O  
ATOM   1384  CA  AET B  26       1.931   9.189  27.538  1.00  0.00           C  
ATOM   1385  CT  AET B  26       1.409   9.699  28.982  1.00  0.00           C  
ATOM   1386  HT1 AET B  26       2.075  10.475  29.363  1.00  0.00           H  
ATOM   1387  HT2 AET B  26       1.449   8.861  29.668  1.00  0.00           H  
ATOM   1388  HT3 AET B  26       0.369  10.091  28.866  1.00  0.00           H  
ATOM   1394  O1  AET B  27       7.483  17.155  21.887  1.00  0.00           O  
ATOM   1395  O2  AET B  27       8.279  15.411  23.032  1.00  0.00           O  
ATOM   1396  CA  AET B  27       8.078  16.067  21.969  1.00  0.00           C  
ATOM   1397  CT  AET B  27       8.614  15.488  20.635  1.00  0.00           C  
ATOM   1398  HT1 AET B  27       8.063  14.518  20.424  1.00  0.00           H  
ATOM   1399  HT2 AET B  27       9.692  15.256  20.715  1.00  0.00           H  
ATOM   1400  HT3 AET B  27       8.478  16.255  19.825  1.00  0.00           H  
ATOM   1406  O1  AET B  28       3.330  14.224  29.018  1.00  0.00           O  
ATOM   1407  O2  AET B  28       3.484  16.428  29.567  1.00  0.00           O  
ATOM   1408  CA  AET B  28       3.649  15.188  29.753  1.00  0.00           C  
ATOM   1409  CT  AET B  28       4.473  14.840  31.039  1.00  0.00           C  
ATOM   1410  HT1 AET B  28       4.220  13.857  31.405  1.00  0.00           H  
ATOM   1411  HT2 AET B  28       4.346  15.521  31.890  1.00  0.00           H  
ATOM   1412  HT3 AET B  28       5.561  14.866  30.755  1.00  0.00           H  
ATOM   1418  O1  AET B  29       9.862  -1.560  23.310  1.00  0.00           O  
ATOM   1419  O2  AET B  29      10.877   0.238  24.245  1.00  0.00           O  
ATOM   1420  CA  AET B  29       9.980  -0.280  23.520  1.00  0.00           C  
ATOM   1421  CT  AET B  29       8.930   0.716  22.910  1.00  0.00           C  
ATOM   1422  HT1 AET B  29       8.139   0.879  23.656  1.00  0.00           H  
ATOM   1423  HT2 AET B  29       8.495   0.327  22.004  1.00  0.00           H  
ATOM   1424  HT3 AET B  29       9.377   1.722  22.640  1.00  0.00           H  
ATOM   1430  O1  AET B  30      19.587   8.385  29.571  1.00  0.00           O  
ATOM   1431  O2  AET B  30      20.559   6.447  28.873  1.00  0.00           O  
ATOM   1432  CA  AET B  30      20.252   7.666  28.770  1.00  0.00           C  
ATOM   1433  CT  AET B  30      20.685   8.358  27.413  1.00  0.00           C  
ATOM   1434  HT1 AET B  30      21.712   8.066  27.072  1.00  0.00           H  
ATOM   1435  HT2 AET B  30      20.600   9.470  27.450  1.00  0.00           H  
ATOM   1436  HT3 AET B  30      19.930   8.175  26.586  1.00  0.00           H  
ATOM   1442  O1  AET B  31      15.406   3.619  32.050  1.00  0.00           O  
ATOM   1443  O2  AET B  31      17.227   4.893  31.519  1.00  0.00           O  
ATOM   1444  CA  AET B  31      16.540   4.150  32.300  1.00  0.00           C  
ATOM   1445  CT  AET B  31      17.194   3.871  33.666  1.00  0.00           C  
ATOM   1446  HT1 AET B  31      18.292   3.608  33.625  1.00  0.00           H  
ATOM   1447  HT2 AET B  31      16.633   3.059  34.132  1.00  0.00           H  
ATOM   1448  HT3 AET B  31      17.227   4.711  34.371  1.00  0.00           H  
ATOM   1454  O1  AET B  32       7.287  22.484  29.893  1.00  0.00           O  
ATOM   1455  O2  AET B  32       7.846  21.184  28.088  1.00  0.00           O  
ATOM   1456  CA  AET B  32       7.837  21.496  29.366  1.00  0.00           C  
ATOM   1457  CT  AET B  32       8.440  20.396  30.367  1.00  0.00           C  
ATOM   1458  HT1 AET B  32       9.226  19.822  29.810  1.00  0.00           H  
ATOM   1459  HT2 AET B  32       7.632  19.706  30.724  1.00  0.00           H  
ATOM   1460  HT3 AET B  32       9.044  20.813  31.159  1.00  0.00           H  
ATOM   1466  O1  AET B  33      13.380  21.108  43.451  1.00  0.00           O  
ATOM   1467  O2  AET B  33      11.506  21.331  42.227  1.00  0.00           O  
ATOM   1468  CA  AET B  33      12.532  20.666  42.558  1.00  0.00           C  
ATOM   1469  CT  AET B  33      12.780  19.323  41.791  1.00  0.00           C  
ATOM   1470  HT1 AET B  33      12.619  18.431  42.398  1.00  0.00           H  
ATOM   1471  HT2 AET B  33      13.811  19.323  41.372  1.00  0.00           H  
ATOM   1472  HT3 AET B  33      12.018  19.221  41.036  1.00  0.00           H  
ATOM   1478  O1  AET B  34       2.772   7.083  38.925  1.00  0.00           O  
ATOM   1479  O2  AET B  34       3.085   5.187  37.751  1.00  0.00           O  
ATOM   1480  CA  AET B  34       3.036   5.848  38.854  1.00  0.00           C  
ATOM   1481  CT  AET B  34       3.529   5.041  40.117  1.00  0.00           C  
ATOM   1482  HT1 AET B  34       3.186   5.477  41.124  1.00  0.00           H  
ATOM   1483  HT2 AET B  34       4.642   4.947  39.983  1.00  0.00           H  
ATOM   1484  HT3 AET B  34       3.027   4.039  40.196  1.00  0.00           H  
ATOM   1490  O1  AET B  35      11.447  17.539  35.800  1.00  0.00           O  
ATOM   1491  O2  AET B  35       9.995  16.295  34.480  1.00  0.00           O  
ATOM   1492  CA  AET B  35      10.922  17.133  34.670  1.00  0.00           C  
ATOM   1493  CT  AET B  35      11.549  17.878  33.370  1.00  0.00           C  
ATOM   1494  HT1 AET B  35      12.317  17.292  32.875  1.00  0.00           H  
ATOM   1495  HT2 AET B  35      11.990  18.863  33.599  1.00  0.00           H  
ATOM   1496  HT3 AET B  35      10.718  18.131  32.690  1.00  0.00           H  
ATOM   1502  O1  AET B  36      17.338   4.009  43.903  1.00  0.00           O  
ATOM   1503  O2  AET B  36      15.162   4.028  44.703  1.00  0.00           O  
ATOM   1504  CA  AET B  36      16.441   4.195  44.817  1.00  0.00           C  
ATOM   1505  CT  AET B  36      17.035   4.708  46.215  1.00  0.00           C  
ATOM   1506  HT1 AET B  36      17.482   3.905  46.766  1.00  0.00           H  
ATOM   1507  HT2 AET B  36      16.163   5.064  46.783  1.00  0.00           H  
ATOM   1508  HT3 AET B  36      17.768   5.505  45.948  1.00  0.00           H  
ATOM   1514  O1  AET B  37       7.129  -0.532  40.310  1.00  0.00           O  
ATOM   1515  O2  AET B  37       4.967  -0.922  39.988  1.00  0.00           O  
ATOM   1516  CA  AET B  37       5.948  -0.141  40.139  1.00  0.00           C  
ATOM   1517  CT  AET B  37       5.631   1.396  40.062  1.00  0.00           C  
ATOM   1518  HT1 AET B  37       5.065   1.655  39.135  1.00  0.00           H  
ATOM   1519  HT2 AET B  37       6.557   1.997  40.056  1.00  0.00           H  
ATOM   1520  HT3 AET B  37       4.993   1.616  40.910  1.00  0.00           H  
ATOM   1526  O1  AET B  38       1.422  19.718  38.028  1.00  0.00           O  
ATOM   1527  O2  AET B  38       2.899  18.733  36.535  1.00  0.00           O  
ATOM   1528  CA  AET B  38       1.741  19.108  36.963  1.00  0.00           C  
ATOM   1529  CT  AET B  38       0.483  18.937  36.032  1.00  0.00           C  
ATOM   1530  HT1 AET B  38       0.566  17.984  35.548  1.00  0.00           H  
ATOM   1531  HT2 AET B  38       0.376  19.776  35.341  1.00  0.00           H  
ATOM   1532  HT3 AET B  38      -0.412  18.981  36.689  1.00  0.00           H  
ATOM   1538  O1  AET B  39      12.683  19.329  27.256  1.00  0.00           O  
ATOM   1539  O2  AET B  39      11.992  17.224  26.851  1.00  0.00           O  
ATOM   1540  CA  AET B  39      12.029  18.268  27.536  1.00  0.00           C  
ATOM   1541  CT  AET B  39      11.265  18.295  28.978  1.00  0.00           C  
ATOM   1542  HT1 AET B  39      11.933  17.831  29.787  1.00  0.00           H  
ATOM   1543  HT2 AET B  39      10.369  17.620  28.978  1.00  0.00           H  
ATOM   1544  HT3 AET B  39      11.064  19.382  29.199  1.00  0.00           H  
ATOM   1550  O1  AET B  40      19.618  15.545  25.307  1.00  0.00           O  
ATOM   1551  O2  AET B  40      20.428  17.492  26.175  1.00  0.00           O  
ATOM   1552  CA  AET B  40      20.168  16.674  25.183  1.00  0.00           C  
ATOM   1553  CT  AET B  40      20.555  17.028  23.696  1.00  0.00           C  
ATOM   1554  HT1 AET B  40      21.329  16.370  23.288  1.00  0.00           H  
ATOM   1555  HT2 AET B  40      21.083  17.977  23.697  1.00  0.00           H  
ATOM   1556  HT3 AET B  40      19.695  17.210  23.041  1.00  0.00           H  
TER    1562      AET B  40
