# Supplementary material for: N-Heterocyclic Carbene Formation in the Ionic Liquid [EMIM+][OAc–]: Elucidating Solvation Effects with Reactive Molecular Dynamics Simulations
Source: J Phys Chem B. 2023 Jun 6;127(23):5317–33. doi: 10.1021/acs.jpcb.3c02064 (PMC10278139; doi:10.1021/acs.jpcb.3c02064)
Supplement: Supplementary file 2 — jp3c02064_si_002.zip [file jp3c02064_si_002.zip › pbnn/ff_files/pb.xml]

<ForceField>
  <!--                               README                                                 -->
  <!--                                                                                      -->
  <!-- 1) This forcefield is meant to be used for reactive simulations following the EVB    -->
  <!-- approach, where the forcefield describes solvent-solvent and solute-solvent          -->
  <!-- interactions.                                                                        -->
 <Info>
  <Source>sapt.itp bmim.itp TF2N.itp</Source>
  <DateGenerated>Tue Jul 25 11:12:55 2017</DateGenerated>
  <Reference/>
 </Info>
 <AtomTypes>
  <Type name="EMIM-NI1" class="NI1" element="N" mass="14.0067"/>
  <Type name="EMIM-DN1" class="Sh" mass="0.0"/>
  <Type name="EMIM-NI" class="NI" element="N" mass="14.0067"/>
  <Type name="EMIM-DN11" class="Sh" mass="0.0"/>
  <Type name="EMIM-CI" class="CI" element="C" mass="12.011"/>
  <Type name="EMIM-DC1" class="Sh" mass="0.0"/>
  <Type name="EMIM-HI" class="HI" element="H" mass="1.008"/>
  <Type name="EMIM-CWI" class="CWI" element="C" mass="12.011"/>
  <Type name="EMIM-DC2" class="Sh" mass="0.0"/>
  <Type name="EMIM-HWI" class="HWI" element="H" mass="1.008"/>
  <Type name="EMIM-CWI1" class="CWI1" element="C" mass="12.011"/>
  <Type name="EMIM-DC21" class="Sh" mass="0.0"/>
  <Type name="EMIM-HWI1" class="HWI1" element="H" mass="1.008"/>
  <Type name="EMIM-CMI" class="CMI" element="C" mass="12.011"/>
  <Type name="EMIM-DC3" class="Sh" mass="0.0"/>
  <Type name="EMIM-HMI1" class="HMI" element="H" mass="1.008"/>
  <Type name="EMIM-HMI2" class="HMI" element="H" mass="1.008"/>
  <Type name="EMIM-HMI3" class="HMI" element="H" mass="1.008"/>
  <Type name="EMIM-CAI" class="CAI" element="C" mass="12.011"/>
  <Type name="EMIM-DC4" class="Sh" mass="0.0"/>
  <Type name="EMIM-HAI1" class="HAI" element="H" mass="1.008"/>
  <Type name="EMIM-HAI2" class="HAI" element="H" mass="1.008"/>
  <Type name="EMIM-CTI" class="CTI" element="C" mass="12.011"/>
  <Type name="EMIM-DC5" class="Sh" mass="0.0"/>
  <Type name="EMIM-HTI1" class="HTI" element="H" mass="1.008"/>
  <Type name="EMIM-HTI2" class="HTI" element="H" mass="1.008"/>
  <Type name="EMIM-HTI3" class="HTI" element="H" mass="1.008"/>
  <Type name="EHC-NI1" class="CN1" element="N" mass="14.0067"/>
  <Type name="EHC-DN1" class="Sh" mass="0.0"/>
  <Type name="EHC-NI" class="CNI" element="N" mass="14.0067"/>
  <Type name="EHC-DN11" class="Sh" mass="0.0"/>
  <Type name="EHC-CI" class="CCI" element="C" mass="12.011"/>
  <Type name="EHC-DC1" class="Sh" mass="0.0"/>
  <Type name="EHC-CWI" class="CCWI" element="C" mass="12.011"/>
  <Type name="EHC-DC2" class="Sh" mass="0.0"/>
  <Type name="EHC-HWI" class="CHWI" element="H" mass="1.008"/>
  <Type name="EHC-CWI1" class="CCW1" element="C" mass="12.011"/>
  <Type name="EHC-DC21" class="Sh" mass="0.0"/>
  <Type name="EHC-HWI1" class="CHW1" element="H" mass="1.008"/>
  <Type name="EHC-CMI" class="CCMI" element="C" mass="12.011"/>
  <Type name="EHC-DC3" class="Sh" mass="0.0"/>
  <Type name="EHC-HMI1" class="CHMI" element="H" mass="1.008"/>
  <Type name="EHC-HMI2" class="CHMI" element="H" mass="1.008"/>
  <Type name="EHC-HMI3" class="CHMI" element="H" mass="1.008"/>
  <Type name="EHC-CAI" class="CCAI" element="C" mass="12.011"/>
  <Type name="EHC-DC4" class="Sh" mass="0.0"/>
  <Type name="EHC-HAI1" class="CHAI" element="H" mass="1.008"/>
  <Type name="EHC-HAI2" class="CHAI" element="H" mass="1.008"/>
  <Type name="EHC-CTI" class="CCTI" element="C" mass="12.011"/>
  <Type name="EHC-DC5" class="Sh" mass="0.0"/>
  <Type name="EHC-HTI1" class="CHTI" element="H" mass="1.008"/>
  <Type name="EHC-HTI2" class="CHTI" element="H" mass="1.008"/>
  <Type name="EHC-HTI3" class="CHTI" element="H" mass="1.008"/>
  <Type name="AET-O1" class="O1" element="O" mass="15.99943"/>
  <Type name="AET-DO1" class="Sh" mass="0.0"/>
  <Type name="AET-O2" class="O1" element="O" mass="15.99943"/>
  <Type name="AET-DO2" class="Sh" mass="0.0"/>
  <Type name="AET-CT" class="CT" element="C" mass="12.011"/>
  <Type name="AET-DCT" class="Sh" mass="0.0"/>
  <Type name="AET-Ca" class="Ca" element="C" mass="12.011"/>
  <Type name="AET-DCa" class="Sh" mass="0.0"/>
  <Type name="AET-HT" class="HT" element="H" mass="1.008"/>
  <Type name="AET-M" class="AM" mass="0.0000"/>
  <Type name="ACI-OH" class="AOH" element="O" mass="15.99943"/>
  <Type name="ACI-DOH" class="Sh" mass="0.0"/>
  <Type name="ACI-O1" class="AO1" element="O" mass="15.99943"/>
  <Type name="ACI-DO1" class="Sh" mass="0.0"/>
  <Type name="ACI-Ca" class="ACa" element="C" mass="12.011"/>
  <Type name="ACI-DCa" class="Sh" mass="0.0"/>
  <Type name="ACI-CT" class="ACT" element="C" mass="12.011"/>
  <Type name="ACI-DCT" class="Sh" mass="0.0"/>
  <Type name="ACI-HT" class="AHT" element="H" mass="1.008"/>
  <Type name="ACI-HO" class="AHO" element="H" mass="1.008"/>
  <Type name="BF4-B" class="B" element="B" mass="10.411"/>
  <Type name="BF4-DB" class="Sh" mass="0.4"/>
  <Type name="BF4-F1" class="FI" element="F" mass="18.5984"/>
  <Type name="BF4-DF1" class="Sh" mass="0.4"/>
  <Type name="BF4-F2" class="FI" element="F" mass="18.5984"/>
  <Type name="BF4-DF2" class="Sh" mass="0.4"/>
  <Type name="BF4-F3" class="FI" element="F" mass="18.5984"/>
  <Type name="BF4-DF3" class="Sh" mass="0.4"/>
  <Type name="BF4-F4" class="FI" element="F" mass="18.5984"/>
  <Type name="BF4-DF4" class="Sh" mass="0.4"/>
  <Type name="PF6-P" class="P" element="P" mass="30.574"/>
  <Type name="PF6-DP" class="Sh" mass="0.4"/>
  <Type name="PF6-F1" class="FI" element="F" mass="18.5984"/>
  <Type name="PF6-DF1" class="Sh" mass="0.4"/>
  <Type name="PF6-F2" class="FI" element="F" mass="18.5984"/>
  <Type name="PF6-DF2" class="Sh" mass="0.4"/>
  <Type name="PF6-F3" class="FI" element="F" mass="18.5984"/>
  <Type name="PF6-DF3" class="Sh" mass="0.4"/>
  <Type name="PF6-F4" class="FI" element="F" mass="18.5984"/>
  <Type name="PF6-DF4" class="Sh" mass="0.4"/>
  <Type name="PF6-F5" class="FI" element="F" mass="18.5984"/>
  <Type name="PF6-DF5" class="Sh" mass="0.4"/>
  <Type name="PF6-F6" class="FI" element="F" mass="18.5984"/>
  <Type name="PF6-DF6" class="Sh" mass="0.4"/>
  <Type name="LI-Li" class="LI" element="Li" mass="6.941"/>
 </AtomTypes>
 <Residues>
  <Residue name="EMIM">
   <Atom name="NI1" type="EMIM-NI1"/>
   <Atom name="NI" type="EMIM-NI"/>
   <Atom name="CI" type="EMIM-CI"/>
   <Atom name="HI" type="EMIM-HI"/>
   <Atom name="CWI" type="EMIM-CWI"/>
   <Atom name="HWI" type="EMIM-HWI"/>
   <Atom name="CWI1" type="EMIM-CWI1"/>
   <Atom name="HWI1" type="EMIM-HWI1"/>
   <Atom name="CMI" type="EMIM-CMI"/>
   <Atom name="HMI1" type="EMIM-HMI1"/>
   <Atom name="HMI2" type="EMIM-HMI2"/>
   <Atom name="HMI3" type="EMIM-HMI3"/>
   <Atom name="CAI" type="EMIM-CAI"/>
   <Atom name="HAI1" type="EMIM-HAI1"/>
   <Atom name="HAI2" type="EMIM-HAI2"/>
   <Atom name="CTI" type="EMIM-CTI"/>
   <Atom name="HTI1" type="EMIM-HTI1"/>
   <Atom name="HTI2" type="EMIM-HTI2"/>
   <Atom name="HTI3" type="EMIM-HTI3"/>
   <Atom name="DN1" type="EMIM-DN1"/>
   <Atom name="DN11" type="EMIM-DN11"/>
   <Atom name="DC1" type="EMIM-DC1"/>
   <Atom name="DC2" type="EMIM-DC2"/>
   <Atom name="DC21" type="EMIM-DC21"/>
   <Atom name="DC3" type="EMIM-DC3"/>
   <Atom name="DC4" type="EMIM-DC4"/>
   <Atom name="DC5" type="EMIM-DC5"/>
   <Bond from="0" to="2"/>
   <Bond from="0" to="4"/>
   <Bond from="0" to="8"/>
   <Bond from="1" to="2"/>
   <Bond from="1" to="6"/>
   <Bond from="1" to="12"/>
   <Bond from="2" to="3"/>
   <Bond from="4" to="5"/>
   <Bond from="4" to="6"/>
   <Bond from="6" to="7"/>
   <Bond from="8" to="9"/>
   <Bond from="8" to="10"/>
   <Bond from="8" to="11"/>
   <Bond from="12" to="13"/>
   <Bond from="12" to="14"/>
   <Bond from="12" to="15"/>
   <Bond from="15" to="16"/>
   <Bond from="15" to="17"/>
   <Bond from="15" to="18"/>
  </Residue>
  <Residue name="EHC">
   <Atom name="NC1" type="EHC-NI1"/>
   <Atom name="NCI" type="EHC-NI"/>
   <Atom name="CCI" type="EHC-CI"/>
   <Atom name="CCWI" type="EHC-CWI"/>
   <Atom name="HCWI" type="EHC-HWI"/>
   <Atom name="CCW1" type="EHC-CWI1"/>
   <Atom name="HCW1" type="EHC-HWI1"/>
   <Atom name="CCMI" type="EHC-CMI"/>
   <Atom name="HCM1" type="EHC-HMI1"/>
   <Atom name="HCM2" type="EHC-HMI2"/>
   <Atom name="HCM3" type="EHC-HMI3"/>
   <Atom name="CCAI" type="EHC-CAI"/>
   <Atom name="HCA1" type="EHC-HAI1"/>
   <Atom name="HCA2" type="EHC-HAI2"/>
   <Atom name="CCTI" type="EHC-CTI"/>
   <Atom name="HCT1" type="EHC-HTI1"/>
   <Atom name="HCT2" type="EHC-HTI2"/>
   <Atom name="HCT3" type="EHC-HTI3"/>
   <Atom name="CDN1" type="EHC-DN1"/>
   <Atom name="CDN2" type="EHC-DN11"/>
   <Atom name="CDC1" type="EHC-DC1"/>
   <Atom name="CDC2" type="EHC-DC2"/>
   <Atom name="CD21" type="EHC-DC21"/>
   <Atom name="CDC3" type="EHC-DC3"/>
   <Atom name="CDC4" type="EHC-DC4"/>
   <Atom name="CDC5" type="EHC-DC5"/>
   <Bond from="0" to="2"/>
   <Bond from="0" to="3"/>
   <Bond from="0" to="7"/>
   <Bond from="1" to="2"/>
   <Bond from="1" to="5"/>
   <Bond from="1" to="11"/>
   <Bond from="3" to="4"/>
   <Bond from="3" to="5"/>
   <Bond from="5" to="6"/>
   <Bond from="7" to="8"/>
   <Bond from="7" to="9"/>
   <Bond from="7" to="10"/>
   <Bond from="11" to="12"/>
   <Bond from="11" to="13"/>
   <Bond from="11" to="14"/>
   <Bond from="14" to="15"/>
   <Bond from="14" to="16"/>
   <Bond from="14" to="17"/>
  </Residue>
  <Residue name="AET">
   <Atom name="O1" type="AET-O1"/>
   <Atom name="O2" type="AET-O2"/>
   <Atom name="CA" type="AET-Ca"/>
   <Atom name="CT" type="AET-CT"/>
   <Atom name="HT1" type="AET-HT"/>
   <Atom name="HT2" type="AET-HT"/>
   <Atom name="HT3" type="AET-HT"/>
   <Atom name="DO1" type="AET-DO1"/>
   <Atom name="DO2" type="AET-DO2"/>
   <Atom name="DCa" type="AET-DCa"/>
   <Atom name="DCT" type="AET-DCT"/>
   <Atom name="AM" type="AET-M"/>
   <VirtualSite type="average3" index="11" atom1="2" atom2="0" atom3="1" weight1="0.7948905355" weight2="0.1025547323" weight3="0.1025547323"/>
   <Bond from="0" to="2"/>
   <Bond from="1" to="2"/>
   <Bond from="2" to="3"/>
   <Bond from="3" to="4"/>
   <Bond from="3" to="5"/>
   <Bond from="3" to="6"/>
  </Residue>
  <Residue name="ACI">
   <Atom name="OH" type="ACI-OH"/>
   <Atom name="HO" type="ACI-HO"/>
   <Atom name="O1" type="ACI-O1"/>
   <Atom name="CA" type="ACI-Ca"/>
   <Atom name="CT" type="ACI-CT"/>
   <Atom name="HT1" type="ACI-HT"/>
   <Atom name="HT2" type="ACI-HT"/>
   <Atom name="HT3" type="ACI-HT"/>
   <Atom name="DOH" type="ACI-DOH"/>
   <Atom name="DO1" type="ACI-DO1"/>
   <Atom name="DCa" type="ACI-DCa"/>
   <Atom name="DCT" type="ACI-DCT"/>
   <Bond from="0" to="1"/>
   <Bond from="0" to="3"/>
   <Bond from="2" to="3"/>
   <Bond from="3" to="4"/>
   <Bond from="4" to="5"/>
   <Bond from="4" to="6"/>
   <Bond from="4" to="7"/>
  </Residue>
  <Residue name="BF4">
   <Atom name="B" type="BF4-B"/>
   <Atom name="F1" type="BF4-F1"/>
   <Atom name="F2" type="BF4-F2"/>
   <Atom name="F3" type="BF4-F3"/>
   <Atom name="F4" type="BF4-F4"/>
   <Atom name="DB" type="BF4-DB"/>
   <Atom name="DF1" type="BF4-DF1"/>
   <Atom name="DF2" type="BF4-DF2"/>
   <Atom name="DF3" type="BF4-DF3"/>
   <Atom name="DF4" type="BF4-DF4"/>
   <Bond from="0" to="1"/>
   <Bond from="0" to="2"/>
   <Bond from="0" to="3"/>
   <Bond from="0" to="4"/>
  </Residue>
  <Residue name="PF6">
   <Atom name="P" type="PF6-P"/>
   <Atom name="F1" type="PF6-F1"/>
   <Atom name="F2" type="PF6-F2"/>
   <Atom name="F3" type="PF6-F3"/>
   <Atom name="F4" type="PF6-F4"/>
   <Atom name="F5" type="PF6-F5"/>
   <Atom name="F6" type="PF6-F6"/>
   <Atom name="DP" type="PF6-DP"/>
   <Atom name="DF1" type="PF6-DF1"/>
   <Atom name="DF2" type="PF6-DF2"/>
   <Atom name="DF3" type="PF6-DF3"/>
   <Atom name="DF4" type="PF6-DF4"/>
   <Atom name="DF5" type="PF6-DF5"/>
   <Atom name="DF6" type="PF6-DF6"/>
   <Bond from="0" to="1"/>
   <Bond from="0" to="2"/>
   <Bond from="0" to="3"/>
   <Bond from="0" to="4"/>
   <Bond from="0" to="5"/>
   <Bond from="0" to="6"/>
  </Residue>
  <Residue name="LI">
   <Atom name="Li" type="LI-Li"/>
  </Residue>
 </Residues>
 <HarmonicBondForce>
  <Bond class1="CI" class2="NI1" length="0.1315" k="399153.6"/>
  <Bond class1="CI" class2="NI" length="0.1315" k="399153.6"/>
  <Bond class1="HMI" class2="CMI" length="0.1080" k="284512.0"/>
  <Bond class1="CMI" class2="NI1" length="0.1465" k="282001.6"/>
  <Bond class1="CI" class2="HI" length="0.1069" k="307105.6"/>
  <Bond class1="CWI" class2="NI1" length="0.1378" k="357313.6"/>
  <Bond class1="CWI1" class2="NI" length="0.1378" k="357313.6"/>
  <Bond class1="CWI" class2="CWI1" length="0.1336" k="217568.0"/>
  <Bond class1="CWI" class2="HWI" length="0.1068" k="307105.6"/>
  <Bond class1="CWI1" class2="HWI1" length="0.1068" k="307105.6"/>
  <Bond class1="NI" class2="CAI" length="0.1476" k="282001.6"/>
  <Bond class1="CAI" class2="HAI" length="0.1080" k="284512.0"/>
  <Bond class1="CAI" class2="CTI" length="0.1521" k="224262.4"/>
  <Bond class1="CTI" class2="HTI" length="0.1084" k="284512.0"/>
  <Bond class1="CAI" class2="CSI" length="0.1526" k="224262.4"/>
  <Bond class1="CSI" class2="CSI" length="0.1531" k="224262.4"/>
  <Bond class1="CSI" class2="CTI" length="0.1528" k="224262.4"/>
  <Bond class1="CSI" class2="HSI" length="0.1087" k="284512.0"/>
  <Bond class1="Ca" class2="O1" length="1.274424933728e-01" k="3.625121344559e+05" parameterize="length,k"/>
  <Bond class1="Ca" class2="CT" length="1.588350323049e-01" k="2.174785850485e+05" parameterize="length,k"/>
  <Bond class1="HT" class2="CT" length="1.103500834516e-01" k="2.650382467383e+05" parameterize="length,k"/>
  <Bond class1="ACa" class2="AOH" length="0.1364" k="376560.0"/>
  <Bond class1="ACa" class2="AO1" length="0.125" k="548940.8"/>
  <Bond class1="ACa" class2="ACT" length="0.15220" k="265265.6"/>
  <Bond class1="AHT" class2="ACT" length="0.109" k="284512.0"/>
  <Bond class1="AOH" class2="AHO" length="0.096" k="462750.4"/>
  <Bond class1="CCI" class2="CN1" length="0.1345" k="399153.6"/>
  <Bond class1="CCI" class2="CNI" length="0.1345" k="399153.6"/>
  <Bond class1="CHMI" class2="CCMI" length="0.1080" k="284512.0"/>
  <Bond class1="CCMI" class2="CN1" length="0.1465" k="282001.6"/>
  <Bond class1="CWI" class2="CN1" length="0.1378" k="357313.6"/>
  <Bond class1="CCW1" class2="CNI" length="0.1378" k="357313.6"/>
  <Bond class1="CCWI" class2="CCW1" length="0.1336" k="217568.0"/>
  <Bond class1="CCWI" class2="CHWI" length="0.1068" k="307105.6"/>
  <Bond class1="CCW1" class2="CHW1" length="0.1068" k="307105.6"/>
  <Bond class1="CNI" class2="CCAI" length="0.1476" k="282001.6"/>
  <Bond class1="CCAI" class2="CHAI" length="0.1080" k="284512.0"/>
  <Bond class1="CCAI" class2="CCTI" length="0.1521" k="224262.4"/>
  <Bond class1="CCTI" class2="CHTI" length="0.1084" k="284512.0"/>
  <Bond class1="CCAI" class2="CCSI" length="0.1526" k="224262.4"/>
  <Bond class1="CCSI" class2="CCSI" length="0.1531" k="224262.4"/>
  <Bond class1="CCSI" class2="CCTI" length="0.1528" k="224262.4"/>
  <Bond class1="CCSI" class2="CHSI" length="0.1087" k="284512.0"/>
  <Bond class1="B" class2="FI" length="0.139" k="121300.0"/>
  <Bond class1="P" class2="FI" length="0.160" k="79500.0"/>
 </HarmonicBondForce>
 <HarmonicAngleForce>
  <Angle class1="HMI" class2="CMI" class3="HMI" angle="1.91637151868977" k="276.144"/>
  <Angle class1="HMI" class2="CMI" class3="NI1" angle="1.90589954317781" k="313.8"/>
  <Angle class1="CMI" class2="NI1" class3="CI" angle="2.20609617452083" k="585.76"/>
  <Angle class1="CMI" class2="NI1" class3="CWI" angle="2.19213354050488" k="585.76"/>
  <Angle class1="NI1" class2="CI" class3="HI" angle="2.18340689424491" k="292.88"/>
  <Angle class1="NI" class2="CI" class3="HI" angle="2.18340689424491" k="292.88"/>
  <Angle class1="NI1" class2="CI" class3="NI" angle="1.91637151868977" k="585.76"/>
  <Angle class1="CI" class2="NI1" class3="CWI" angle="1.88321026290188" k="585.76"/>
  <Angle class1="CI" class2="NI" class3="CWI1" angle="1.88321026290188" k="585.76"/>
  <Angle class1="NI1" class2="CWI" class3="CWI1" angle="1.86924762888593" k="585.76"/>
  <Angle class1="NI" class2="CWI1" class3="CWI" angle="1.86924762888593" k="585.76"/>
  <Angle class1="NI1" class2="CWI" class3="HWI" angle="2.12930168743308" k="292.88"/>
  <Angle class1="NI" class2="CWI1" class3="HWI1" angle="2.12930168743308" k="292.88"/>
  <Angle class1="HWI" class2="CWI" class3="CWI1" angle="2.28463599086058" k="292.88"/>
  <Angle class1="HWI1" class2="CWI1" class3="CWI" angle="2.28463599086058" k="292.88"/>
  <Angle class1="CWI1" class2="NI" class3="CAI" angle="2.18689755274889" k="585.76"/>
  <Angle class1="CI" class2="NI" class3="CAI" angle="2.21307749152881" k="585.76"/>
  <Angle class1="NI" class2="CAI" class3="HAI" angle="1.8762289458939" k="313.8"/>
  <Angle class1="HAI" class2="CAI" class3="CTI" angle="1.94080612821769" k="313.8"/>
  <Angle class1="HAI" class2="CAI" class3="HAI" angle="1.90066355542182" k="276.144"/>
  <Angle class1="CAI" class2="CTI" class3="HTI" angle="1.93207948195772" k="313.8"/>
  <Angle class1="HTI" class2="CTI" class3="HTI" angle="1.88321026290188" k="276.144"/>
  <Angle class1="NI" class2="CAI" class3="CTI" angle="1.96524073774561" k="488.2728"/>
  <Angle class1="NI" class2="CAI" class3="CSI" angle="1.97222205475359" k="488.2728"/>
  <Angle class1="CAI" class2="CSI" class3="HSI" angle="1.89542756766584" k="313.8"/>
  <Angle class1="CAI" class2="CSI" class3="CTI" angle="1.97396738400559" k="488.2728"/>
  <Angle class1="CAI" class2="CSI" class3="CSI" angle="1.97745804250958" k="488.2728"/>
  <Angle class1="HAI" class2="CAI" class3="CSI" angle="1.94080612821769" k="313.8"/>
  <Angle class1="HSI" class2="CSI" class3="CTI" angle="1.91462618943778" k="313.8"/>
  <Angle class1="HSI" class2="CSI" class3="CSI" angle="1.91462618943778" k="313.8"/>
  <Angle class1="HSI" class2="CSI" class3="HSI" angle="1.91462618943778" k="276.144"/>
  <Angle class1="CSI" class2="CSI" class3="CTI" angle="1.96000474998963" k="488.2728"/>
  <Angle class1="CSI" class2="CSI" class3="CSI" angle="1.96000474998963" k="488.2728"/>
  <Angle class1="CSI" class2="CTI" class3="HTI" angle="1.9390607989657" k="313.8"/>
  <Angle class1="O1" class2="Ca" class3="O1" angle="2.561107548588e+00" k="8.079106388934e+02" parameterize="angle,k"/>
  <Angle class1="O1" class2="Ca" class3="CT" angle="2.366236689952e+00" k="6.975698518460e+02" parameterize="angle,k"/>
  <Angle class1="Ca" class2="CT" class3="HT" angle="2.099461760663e+00" k="4.601612935964e+02" parameterize="angle,k"/>
  <Angle class1="HT" class2="CT" class3="HT" angle="2.148106378133e+00" k="3.524552981309e+02" parameterize="angle,k"/>
  <Angle class1="AO1" class2="ACa" class3="AOH" angle="2.199114858" k="669.440"/>
  <Angle class1="ACT" class2="ACa" class3="AO1" angle="2.042035225" k="585.760"/>
  <Angle class1="ACT" class2="ACa" class3="AOH" angle="1.919862177" k="669.440"/>
  <Angle class1="ACa" class2="ACT" class3="AHT" angle="1.911135531" k="418.4"/>
  <Angle class1="AHT" class2="ACT" class3="AHT" angle="1.911135531" k="292.880"/>
  <Angle class1="ACa" class2="AOH" class3="AHO" angle="1.972222055" k="418.400"/>
  <Angle class1="CHMI" class2="CCMI" class3="CHMI" angle="1.91637151868977" k="276.144"/>
  <Angle class1="CHMI" class2="CCMI" class3="CN1" angle="1.90589954317781" k="313.8"/>
  <Angle class1="CCMI" class2="CN1" class3="CCI" angle="2.20609617452083" k="585.76"/>
  <Angle class1="CCMI" class2="CN1" class3="CCWI" angle="2.19213354050488" k="585.76"/>
  <Angle class1="CN1" class2="CCI" class3="CNI" angle="1.773429053" k="585.76"/>
  <Angle class1="CCI" class2="CN1" class3="CCWI" angle="1.97553818" k="585.76"/>
  <Angle class1="CCI" class2="CNI" class3="CCW1" angle="1.97553818" k="585.76"/>
  <Angle class1="CN1" class2="CCWI" class3="CCW1" angle="1.871167491" k="585.76"/>
  <Angle class1="CNI" class2="CCW1" class3="CCWI" angle="1.871167491" k="585.76"/>
  <Angle class1="CN1" class2="CCWI" class3="CHWI" angle="2.12930168743308" k="292.88"/>
  <Angle class1="CNI" class2="CCW1" class3="CHW1" angle="2.12930168743308" k="292.88"/>
  <Angle class1="CHWI" class2="CCWI" class3="CCW1" angle="2.28463599086058" k="292.88"/>
  <Angle class1="CHW1" class2="CCW1" class3="CCWI" angle="2.28463599086058" k="292.88"/>
  <Angle class1="CCW1" class2="CNI" class3="CCAI" angle="2.18689755274889" k="585.76"/>
  <Angle class1="CCI" class2="CNI" class3="CCAI" angle="2.21307749152881" k="585.76"/>
  <Angle class1="CNI" class2="CCAI" class3="CHAI" angle="1.8762289458939" k="313.8"/>
  <Angle class1="CHAI" class2="CCAI" class3="CCTI" angle="1.94080612821769" k="313.8"/>
  <Angle class1="CHAI" class2="CCAI" class3="CHAI" angle="1.90066355542182" k="276.144"/>
  <Angle class1="CCAI" class2="CCTI" class3="CHTI" angle="1.93207948195772" k="313.8"/>
  <Angle class1="CHTI" class2="CCTI" class3="CHTI" angle="1.88321026290188" k="276.144"/>
  <Angle class1="CNI" class2="CCAI" class3="CCTI" angle="1.96524073774561" k="488.2728"/>
  <Angle class1="CNI" class2="CCAI" class3="CCSI" angle="1.97222205475359" k="488.2728"/>
  <Angle class1="CCAI" class2="CCSI" class3="CHSI" angle="1.89542756766584" k="313.8"/>
  <Angle class1="CCAI" class2="CCSI" class3="CCTI" angle="1.97396738400559" k="488.2728"/>
  <Angle class1="CCAI" class2="CCSI" class3="CCSI" angle="1.97745804250958" k="488.2728"/>
  <Angle class1="CHAI" class2="CCAI" class3="CCSI" angle="1.94080612821769" k="313.8"/>
  <Angle class1="CHSI" class2="CCSI" class3="CCTI" angle="1.91462618943778" k="313.8"/>
  <Angle class1="CHSI" class2="CCSI" class3="CCSI" angle="1.91462618943778" k="313.8"/>
  <Angle class1="CHSI" class2="CCSI" class3="CHSI" angle="1.91462618943778" k="276.144"/>
  <Angle class1="CCSI" class2="CCSI" class3="CCTI" angle="1.96000474998963" k="488.2728"/>
  <Angle class1="CCSI" class2="CCSI" class3="CCSI" angle="1.96000474998963" k="488.2728"/>
  <Angle class1="CCSI" class2="CCTI" class3="CHTI" angle="1.9390607989657" k="313.8"/>
  <Angle class1="FI" class2="B" class3="FI" angle="1.91113553093379" k="209.0"/>
  <Angle type1="PF6-F1" type2="PF6-P" type3="PF6-F2" angle="1.5707963267949" k="335.0"/>
  <Angle type1="PF6-F1" type2="PF6-P" type3="PF6-F3" angle="1.5707963267949" k="335.0"/>
  <Angle type1="PF6-F1" type2="PF6-P" type3="PF6-F4" angle="1.5707963267949" k="335.0"/>
  <Angle type1="PF6-F1" type2="PF6-P" type3="PF6-F5" angle="1.5707963267949" k="335.0"/>
  <Angle type1="PF6-F2" type2="PF6-P" type3="PF6-F3" angle="1.5707963267949" k="335.0"/>
  <Angle type1="PF6-F2" type2="PF6-P" type3="PF6-F4" angle="1.5707963267949" k="335.0"/>
  <Angle type1="PF6-F2" type2="PF6-P" type3="PF6-F6" angle="1.5707963267949" k="335.0"/>
  <Angle type1="PF6-F3" type2="PF6-P" type3="PF6-F5" angle="1.5707963267949" k="335.0"/>
  <Angle type1="PF6-F3" type2="PF6-P" type3="PF6-F6" angle="1.5707963267949" k="335.0"/>
  <Angle type1="PF6-F4" type2="PF6-P" type3="PF6-F5" angle="1.5707963267949" k="335.0"/>
  <Angle type1="PF6-F4" type2="PF6-P" type3="PF6-F6" angle="1.5707963267949" k="335.0"/>
  <Angle type1="PF6-F5" type2="PF6-P" type3="PF6-F6" angle="1.5707963267949" k="335.0"/>
  <Angle type1="PF6-F1" type2="PF6-P" type3="PF6-F6" angle="3.141592654" k="335.0"/>
  <Angle type1="PF6-F2" type2="PF6-P" type3="PF6-F5" angle="3.141592654" k="335.0"/>
  <Angle type1="PF6-F3" type2="PF6-P" type3="PF6-F4" angle="3.141592654" k="335.0"/>
 </HarmonicAngleForce>
 <PeriodicTorsionForce>
  <Improper class1="NI" class2="" class3="" class4="" periodicity1="2" phase1="3.14159265358979" k1="4.1840"/>
  <Improper class1="NI1" class2="" class3="" class4="" periodicity1="2" phase1="3.14159265358979" k1="4.1840"/>
  <Improper class1="CWI1" class2="" class3="" class4="" periodicity1="2" phase1="3.14159265358979" k1="4.60240"/>
  <Improper class1="CWI" class2="" class3="" class4="" periodicity1="2" phase1="3.14159265358979" k1="4.60240"/>
  <Improper class1="CI" class2="" class3="" class4="" periodicity1="2" phase1="3.14159265358979" k1="4.60240"/>
  <Improper class1="CNI" class2="" class3="" class4="" periodicity1="2" phase1="3.14159265358979" k1="4.1840"/>
  <Improper class1="CN1" class2="" class3="" class4="" periodicity1="2" phase1="3.14159265358979" k1="4.1840"/>
  <Improper class1="CCW1" class2="" class3="" class4="" periodicity1="2" phase1="3.14159265358979" k1="4.60240"/>
  <Improper class1="CCWI" class2="" class3="" class4="" periodicity1="2" phase1="3.14159265358979" k1="4.60240"/>
  <Improper class1="CCI" class2="" class3="" class4="" periodicity1="2" phase1="3.14159265358979" k1="4.60240"/>
  <Improper class1="Ca" class2="CT" class3="O1" class4="O1" periodicity1="2" phase1="3.14159265359" k1="43.932"/>
  <Improper class1="ACa" class2="ACT" class3="AO1" class4="AOH" periodicity1="2" phase1="3.14159265359" k1="43.932"/>
  <Proper class1="AHO" class2="AOH" class3="ACa" class4="AO1" periodicity1="2" phase1="3.14159265359" k1="9.6232" periodicity2="1" phase2="0.0" k2="7.9496"/>
 </PeriodicTorsionForce>
 <RBTorsionForce>
  <Proper class1="HMI" class2="CMI" class3="NI1" class4="CI" c0="0." c1="0." c2="0." c3="0." c4="0." c5="0."/>
  <Proper class1="HMI" class2="CMI" class3="NI1" class4="CWI" c0="0.2594080" c1="0.7782240" c2="0." c3="-1.037632" c4="0." c5="0."/>
  <Proper class1="CMI" class2="NI1" class3="CI" class4="HI" c0="19.4597841" c1="0." c2="-19.4597841" c3="0." c4="0." c5="0."/>
  <Proper class1="CMI" class2="NI1" class3="CI" class4="NI" c0="19.4597841" c1="0." c2="-19.4597841" c3="0." c4="0." c5="0."/>
  <Proper class1="CMI" class2="NI1" class3="CWI" class4="CWI1" c0="12.552" c1="0." c2="-12.552" c3="0." c4="0." c5="0."/>
  <Proper class1="CMI" class2="NI1" class3="CWI" class4="HWI" c0="12.552" c1="0." c2="-12.552" c3="0." c4="0." c5="0."/>
  <Proper class1="NI1" class2="CI" class3="NI" class4="CAI" c0="19.459784" c1="0." c2="-19.459784" c3="0." c4="0." c5="0."/>
  <Proper class1="NI1" class2="CWI" class3="CWI1" class4="HWI1" c0="44.978000" c1="0." c2="-44.978000" c3="0." c4="0." c5="0."/>
  <Proper class1="NI" class2="CWI1" class3="CWI" class4="HWI" c0="44.978000" c1="0." c2="-44.978000" c3="0." c4="0." c5="0."/>
  <Proper class1="NI1" class2="CWI" class3="CWI1" class4="NI" c0="44.978000" c1="0." c2="-44.978000" c3="0." c4="0." c5="0."/>
  <Proper class1="HI" class2="CI" class3="NI" class4="CWI1" c0="19.459784" c1="0." c2="-19.459784" c3="0." c4="0." c5="0."/>
  <Proper class1="HI" class2="CI" class3="NI1" class4="CWI" c0="19.459784" c1="0." c2="-19.459784" c3="0." c4="0." c5="0."/>
  <Proper class1="CI" class2="NI" class3="CWI1" class4="CWI" c0="12.552" c1="0." c2="-12.552" c3="0." c4="0." c5="0."/>
  <Proper class1="CI" class2="NI1" class3="CWI" class4="CWI1" c0="12.552" c1="0." c2="-12.552" c3="0." c4="0." c5="0."/>
  <Proper class1="CI" class2="NI1" class3="CWI" class4="HWI" c0="12.552" c1="0." c2="-12.552" c3="0." c4="0." c5="0."/>
  <Proper class1="CI" class2="NI" class3="CWI1" class4="HWI1" c0="12.552" c1="0." c2="-12.552" c3="0." c4="0." c5="0."/>
  <Proper class1="HI" class2="CI" class3="NI" class4="CAI" c0="19.459784" c1="0." c2="-19.459784" c3="0." c4="0." c5="0."/>
  <Proper class1="HWI1" class2="CWI1" class3="NI" class4="CAI" c0="12.552" c1="0." c2="-12.552" c3="0." c4="0." c5="0."/>
  <Proper class1="CWI" class2="CWI1" class3="NI" class4="CAI" c0="12.552" c1="0." c2="-12.552" c3="0." c4="0." c5="0."/>
  <Proper class1="HAI" class2="CAI" class3="CTI" class4="HTI" c0="0.66525600" c1="1.9957680" c2="0." c3="-2.6610240" c4="0." c5="0."/>
  <Proper class1="HWI" class2="CWI" class3="CWI1" class4="HWI1" c0="44.978000" c1="0." c2="-44.978000" c3="0." c4="0." c5="0."/>
  <Proper class1="CWI" class2="NI1" class3="CI" class4="NI" c0="19.459784" c1="0." c2="-19.459784" c3="0." c4="0." c5="0."/>
  <Proper class1="CWI1" class2="NI" class3="CI" class4="NI1" c0="19.459784" c1="0." c2="-19.459784" c3="0." c4="0." c5="0."/>
   <!-- these are smooth methyl dihedrals for EMIM -->
  <Proper class1="CWI1" class2="NI" class3="CAI" class4="HAI" c0="0." c1="0." c2="0." c3="0." c4="0." c5="0."/>
  <Proper class1="CI" class2="NI" class3="CAI" class4="HAI" c0="0." c1="0." c2="0." c3="0." c4="0." c5="0."/>
  <Proper class1="CI" class2="NI" class3="CAI" class4="CTI" c0="0.0" c1="-0.676" c2="1.937" c3="-1.768" c4="0.501" c5="0.939"/>
  <Proper class1="CWI1" class2="NI" class3="CAI" class4="CTI" c0="0.0" c1="0.676" c2="1.937" c3="1.768" c4="0.501" c5="-0.939"/>
  <Proper class1="NI" class2="CAI" class3="CTI" class4="HTI" c0="0.0" c1="0.0" c2="0.0" c3="0.0" c4="0.0" c5="0.0"/>
   <!-- end EMIM rotation -->
  <Proper class1="CWI1" class2="NI" class3="CAI" class4="CSI" c0="-9.66504004" c1="5.81576002" c2="6.27600002" c3="-2.42672001" c4="0." c5="0."/>
  <Proper class1="CI" class2="NI" class3="CAI" class4="CSI" c0="-6.57724802" c1="1.117128" c2="2.32212001" c3="3.13800001" c4="0." c5="0."/>
  <Proper class1="NI" class2="CAI" class3="CSI" class4="CSI" c0="-1.179888" c1="1.93300801" c2="-3.16310401" c3="2.40998401" c4="0." c5="0."/>
  <Proper class1="HAI" class2="CAI" class3="CSI" class4="HSI" c0="0.665256002" c1="1.99576801" c2="0." c3="-2.66102401" c4="0." c5="0."/>
  <Proper class1="CAI" class2="CSI" class3="CSI" class4="HSI" c0="0.765672003" c1="2.29701601" c2="0." c3="-3.06268801" c4="0." c5="0."/>
  <Proper class1="CAI" class2="CSI" class3="CSI" class4="CTI" c0="2.92880001" c1="-1.46440001" c2="0.209200001" c3="-1.67360001" c4="0." c5="0."/>
  <Proper class1="HSI" class2="CSI" class3="CSI" class4="HSI" c0="0.665256002" c1="1.99576801" c2="0." c3="-2.66102401" c4="0." c5="0."/>
  <Proper class1="CAI" class2="CSI" class3="CTI" class4="HTI" c0="0.765672003" c1="2.29701601" c2="0." c3="-3.06268801" c4="0." c5="0."/>
  <Proper class1="NI" class2="CAI" class3="CSI" class4="CTI" c0="3.16310401" c1="7.08769603" c2="-2.71960001" c3="-7.53120003" c4="0." c5="0."/>
  <Proper class1="HAI" class2="CAI" class3="CSI" class4="CTI" c0="0.765672003" c1="2.29701601" c2="0." c3="-3.06268801" c4="0." c5="0."/>
  <Proper class1="HSI" class2="CSI" class3="CTI" class4="HTI" c0="0.665256002" c1="1.99576801" c2="0." c3="-2.66102401" c4="0." c5="0."/>
  <Proper class1="HSI" class2="CSI" class3="CSI" class4="CTI" c0="0.765672003" c1="2.29701601" c2="0." c3="-3.06268801" c4="0." c5="0."/>
  <Proper class1="CAI" class2="CSI" class3="CSI" class4="CSI" c0="2.92880001" c1="-1.46440001" c2="0.209200001" c3="-1.67360001" c4="0." c5="0."/>
  <Proper class1="CSI" class2="CSI" class3="CSI" class4="CSI" c0="2.92880001" c1="-1.46440001" c2="0.209200001" c3="-1.67360001" c4="0." c5="0."/>
  <Proper class1="CSI" class2="CSI" class3="CSI" class4="CTI" c0="2.92880001" c1="-1.46440001" c2="0.209200001" c3="-1.67360001" c4="0." c5="0."/>
  <Proper class1="CSI" class2="CSI" class3="CSI" class4="HSI" c0="0.765672003" c1="2.29701601" c2="0." c3="-3.06268801" c4="0." c5="0."/>
  <Proper class1="CSI" class2="CSI" class3="CTI" class4="HTI" c0="0.765672003" c1="2.29701601" c2="0." c3="-3.06268801" c4="0." c5="0."/>
  <Proper class1="NI" class2="CAI" class3="CSI" class4="HSI" c0="0." c1="0." c2="0." c3="0." c4="0." c5="0."/>
  <Proper class1="HAI" class2="CAI" class3="CSI" class4="CSI" c0="0.765672003" c1="2.29701601" c2="0." c3="-3.06268801" c4="0." c5="0."/>
  <Proper class1="CHMI" class2="CCMI" class3="CN1" class4="CCI" c0="0." c1="0." c2="0." c3="0." c4="0." c5="0."/>
  <Proper class1="CHMI" class2="CCMI" class3="CN1" class4="CCWI" c0="0.2594080" c1="0.7782240" c2="0." c3="-1.037632" c4="0." c5="0."/>
  <Proper class1="CCMI" class2="CN1" class3="CCI" class4="CNI" c0="19.4597841" c1="0." c2="-19.4597841" c3="0." c4="0." c5="0."/>
  <Proper class1="CCMI" class2="CN1" class3="CCWI" class4="CCW1" c0="12.552" c1="0." c2="-12.552" c3="0." c4="0." c5="0."/>
  <Proper class1="CCMI" class2="CN1" class3="CCWI" class4="CHWI" c0="12.552" c1="0." c2="-12.552" c3="0." c4="0." c5="0."/>
  <Proper class1="CN1" class2="CCI" class3="CNI" class4="CCAI" c0="19.459784" c1="0." c2="-19.459784" c3="0." c4="0." c5="0."/>
  <Proper class1="CN1" class2="CCWI" class3="CCW1" class4="CHW1" c0="44.978000" c1="0." c2="-44.978000" c3="0." c4="0." c5="0."/>
  <Proper class1="CNI" class2="CCW1" class3="CCWI" class4="CHWI" c0="44.978000" c1="0." c2="-44.978000" c3="0." c4="0." c5="0."/>
  <Proper class1="CN1" class2="CCWI" class3="CCW1" class4="CNI" c0="44.978000" c1="0." c2="-44.978000" c3="0." c4="0." c5="0."/>
  <Proper class1="CCI" class2="CNI" class3="CCW1" class4="CCWI" c0="12.552" c1="0." c2="-12.552" c3="0." c4="0." c5="0."/>
  <Proper class1="CCI" class2="CN1" class3="CCWI" class4="CCW1" c0="12.552" c1="0." c2="-12.552" c3="0." c4="0." c5="0."/>
  <Proper class1="CCI" class2="CN1" class3="CCWI" class4="CHWI" c0="12.552" c1="0." c2="-12.552" c3="0." c4="0." c5="0."/>
  <Proper class1="CCI" class2="CNI" class3="CCW1" class4="CHW1" c0="12.552" c1="0." c2="-12.552" c3="0." c4="0." c5="0."/>
  <Proper class1="CHW1" class2="CCW1" class3="CNI" class4="CCAI" c0="12.552" c1="0." c2="-12.552" c3="0." c4="0." c5="0."/>
  <Proper class1="CCWI" class2="CCW1" class3="CNI" class4="CCAI" c0="12.552" c1="0." c2="-12.552" c3="0." c4="0." c5="0."/>
  <Proper class1="CHAI" class2="CCAI" class3="CCTI" class4="CHTI" c0="0.66525600" c1="1.9957680" c2="0." c3="-2.6610240" c4="0." c5="0."/>
  <Proper class1="CHWI" class2="CCWI" class3="CCW1" class4="CHW1" c0="44.978000" c1="0." c2="-44.978000" c3="0." c4="0." c5="0."/>
  <Proper class1="CCWI" class2="CN1" class3="CCI" class4="CNI" c0="19.459784" c1="0." c2="-19.459784" c3="0." c4="0." c5="0."/>
  <Proper class1="CCW1" class2="CNI" class3="CCI" class4="CN1" c0="19.459784" c1="0." c2="-19.459784" c3="0." c4="0." c5="0."/>
   <!-- these are smooth methyl dihedrals for EMIM-NHC -->
  <Proper class1="CCW1" class2="CNI" class3="CCAI" class4="CHAI" c0="0." c1="0." c2="0." c3="0." c4="0." c5="0."/>
  <Proper class1="CCI" class2="CNI" class3="CCAI" class4="CHAI" c0="0." c1="0." c2="0." c3="0." c4="0." c5="0."/>
  <Proper class1="CCI" class2="CNI" class3="CCAI" class4="CCTI" c0="0.0" c1="-0.676" c2="1.937" c3="-1.768" c4="0.501" c5="0.939"/>
  <Proper class1="CCW1" class2="CNI" class3="CCAI" class4="CCTI" c0="0.0" c1="0.676" c2="1.937" c3="1.768" c4="0.501" c5="-0.939"/>
  <Proper class1="CNI" class2="CCAI" class3="CCTI" class4="CHTI" c0="0.0" c1="0.0" c2="0.0" c3="0.0" c4="0.0" c5="0.0"/>
   <!-- end EMIM-NHC rotation -->
  <Proper class1="CCW1" class2="CNI" class3="CCAI" class4="CCSI" c0="-9.66504004" c1="5.81576002" c2="6.27600002" c3="-2.42672001" c4="0." c5="0."/>
  <Proper class1="CCI" class2="CNI" class3="CCAI" class4="CCSI" c0="-6.57724802" c1="1.117128" c2="2.32212001" c3="3.13800001" c4="0." c5="0."/>
  <Proper class1="CNI" class2="CCAI" class3="CCSI" class4="CCSI" c0="-1.179888" c1="1.93300801" c2="-3.16310401" c3="2.40998401" c4="0." c5="0."/>
  <Proper class1="CHAI" class2="CCAI" class3="CCSI" class4="CHSI" c0="0.665256002" c1="1.99576801" c2="0." c3="-2.66102401" c4="0." c5="0."/>
  <Proper class1="CCAI" class2="CCSI" class3="CCSI" class4="CHSI" c0="0.765672003" c1="2.29701601" c2="0." c3="-3.06268801" c4="0." c5="0."/>
  <Proper class1="CCAI" class2="CCSI" class3="CCSI" class4="CCTI" c0="2.92880001" c1="-1.46440001" c2="0.209200001" c3="-1.67360001" c4="0." c5="0."/>
  <Proper class1="CHSI" class2="CCSI" class3="CCSI" class4="CHSI" c0="0.665256002" c1="1.99576801" c2="0." c3="-2.66102401" c4="0." c5="0."/>
  <Proper class1="CCAI" class2="CCSI" class3="CCTI" class4="CHTI" c0="0.765672003" c1="2.29701601" c2="0." c3="-3.06268801" c4="0." c5="0."/>
  <Proper class1="CNI" class2="CCAI" class3="CCSI" class4="CCTI" c0="3.16310401" c1="7.08769603" c2="-2.71960001" c3="-7.53120003" c4="0." c5="0."/>
  <Proper class1="CHAI" class2="CCAI" class3="CCSI" class4="CCTI" c0="0.765672003" c1="2.29701601" c2="0." c3="-3.06268801" c4="0." c5="0."/>
  <Proper class1="CHSI" class2="CCSI" class3="CCTI" class4="CHTI" c0="0.665256002" c1="1.99576801" c2="0." c3="-2.66102401" c4="0." c5="0."/>
  <Proper class1="CHSI" class2="CCSI" class3="CCSI" class4="CCTI" c0="0.765672003" c1="2.29701601" c2="0." c3="-3.06268801" c4="0." c5="0."/>
  <Proper class1="CCAI" class2="CCSI" class3="CCSI" class4="CCSI" c0="2.92880001" c1="-1.46440001" c2="0.209200001" c3="-1.67360001" c4="0." c5="0."/>
  <Proper class1="CCSI" class2="CCSI" class3="CCSI" class4="CCSI" c0="2.92880001" c1="-1.46440001" c2="0.209200001" c3="-1.67360001" c4="0." c5="0."/>
  <Proper class1="CCSI" class2="CCSI" class3="CCSI" class4="CCTI" c0="2.92880001" c1="-1.46440001" c2="0.209200001" c3="-1.67360001" c4="0." c5="0."/>
  <Proper class1="CCSI" class2="CCSI" class3="CCSI" class4="CHSI" c0="0.765672003" c1="2.29701601" c2="0." c3="-3.06268801" c4="0." c5="0."/>
  <Proper class1="CCSI" class2="CCSI" class3="CCTI" class4="CHTI" c0="0.765672003" c1="2.29701601" c2="0." c3="-3.06268801" c4="0." c5="0."/>
  <Proper class1="CNI" class2="CCAI" class3="CCSI" class4="CHSI" c0="0." c1="0." c2="0." c3="0." c4="0." c5="0."/>
  <Proper class1="CHAI" class2="CCAI" class3="CCSI" class4="CCSI" c0="0.765672003" c1="2.29701601" c2="0." c3="-3.06268801" c4="0." c5="0."/>
 </RBTorsionForce>
 <NonbondedForce coulomb14scale="0" lj14scale="0">
  <Atom type="EMIM-NI1" charge="0.6439" sigma="1.00000" epsilon="0.00000"/>
  <Atom type="EMIM-DN1" charge="-0.8404" sigma="1.00000" epsilon="0.00000"/>
  <Atom type="EMIM-NI" charge="0.6439" sigma="1.00000" epsilon="0.00000"/>
  <Atom type="EMIM-DN11" charge="-0.8404" sigma="1.00000" epsilon="0.00000"/>
  <Atom type="EMIM-CI" charge="1.4674" sigma="1.00000" epsilon="0.00000"/>
  <Atom type="EMIM-DC1" charge="-1.1478" sigma="1.00000" epsilon="0.00000"/>
  <Atom type="EMIM-HI" charge="0.0922" sigma="1.00000" epsilon="0.00000"/>
  <Atom type="EMIM-CWI" charge="1.1311" sigma="1.00000" epsilon="0.00000"/>
  <Atom type="EMIM-DC2" charge="-1.1478" sigma="1.00000" epsilon="0.00000"/>
  <Atom type="EMIM-HWI" charge="0.1635" sigma="1.00000" epsilon="0.00000"/>
  <Atom type="EMIM-CWI1" charge="1.1311" sigma="1.00000" epsilon="0.00000"/>
  <Atom type="EMIM-DC21" charge="-1.1478" sigma="1.00000" epsilon="0.00000"/>
  <Atom type="EMIM-HWI1" charge="0.1635" sigma="1.00000" epsilon="0.00000"/>
  <Atom type="EMIM-CMI" charge="1.3319" sigma="1.00000" epsilon="0.00000"/>
  <Atom type="EMIM-DC3" charge="-1.0838" sigma="1.00000" epsilon="0.00000"/>
  <Atom type="EMIM-HMI1" charge="0.0291" sigma="1.00000" epsilon="0.00000"/>
  <Atom type="EMIM-HMI2" charge="0.0291" sigma="1.00000" epsilon="0.00000"/>
  <Atom type="EMIM-HMI3" charge="0.0291" sigma="1.00000" epsilon="0.00000"/>
  <Atom type="EMIM-CAI" charge="1.4027" sigma="1.00000" epsilon="0.00000"/>
  <Atom type="EMIM-DC4" charge="-1.0838" sigma="1.00000" epsilon="0.00000"/>
  <Atom type="EMIM-HAI1" charge="0.0096" sigma="1.00000" epsilon="0.00000"/>
  <Atom type="EMIM-HAI2" charge="0.0096" sigma="1.00000" epsilon="0.00000"/>
  <Atom type="EMIM-CTI" charge="0.7772" sigma="1.00000" epsilon="0.00000"/>
  <Atom type="EMIM-DC5" charge="-1.0838" sigma="1.00000" epsilon="0.00000"/>
  <Atom type="EMIM-HTI1" charge="0.1069" sigma="1.00000" epsilon="0.00000"/>
  <Atom type="EMIM-HTI2" charge="0.1069" sigma="1.00000" epsilon="0.00000"/>
  <Atom type="EMIM-HTI3" charge="0.1069" sigma="1.00000" epsilon="0.00000"/>
  <Atom type="BMIM-N1" charge="0.6490" sigma="1.00000" epsilon="0.00000"/>
  <Atom type="BMIM-DN1" charge="-0.8404" sigma="1.00000" epsilon="0.00000"/>
  <Atom type="BMIM-N11" charge="0.6490" sigma="1.00000" epsilon="0.00000"/>
  <Atom type="BMIM-DN11" charge="-0.8404" sigma="1.00000" epsilon="0.00000"/>
  <Atom type="BMIM-C1" charge="1.4635" sigma="1.00000" epsilon="0.00000"/>
  <Atom type="BMIM-DC1" charge="-1.1478" sigma="1.00000" epsilon="0.00000"/>
  <Atom type="BMIM-H1" charge="0.0918" sigma="1.00000" epsilon="0.00000"/>
  <Atom type="BMIM-C2" charge="1.1286" sigma="1.00000" epsilon="0.00000"/>
  <Atom type="BMIM-DC2" charge="-1.1478" sigma="1.00000" epsilon="0.00000"/>
  <Atom type="BMIM-H2" charge="0.1644" sigma="1.00000" epsilon="0.00000"/>
  <Atom type="BMIM-C21" charge="1.1286" sigma="1.00000" epsilon="0.00000"/>
  <Atom type="BMIM-DC21" charge="-1.1478" sigma="1.00000" epsilon="0.00000"/>
  <Atom type="BMIM-H21" charge="0.1644" sigma="1.00000" epsilon="0.00000"/>
  <Atom type="BMIM-C3" charge="1.3153" sigma="1.00000" epsilon="0.00000"/>
  <Atom type="BMIM-DC3" charge="-1.0838" sigma="1.00000" epsilon="0.00000"/>
  <Atom type="BMIM-H3" charge="0.0328" sigma="1.00000" epsilon="0.00000"/>
  <Atom type="BMIM-H31" charge="0.0328" sigma="1.00000" epsilon="0.00000"/>
  <Atom type="BMIM-H32" charge="0.0328" sigma="1.00000" epsilon="0.00000"/>
  <Atom type="BMIM-C4" charge="1.3178" sigma="1.00000" epsilon="0.00000"/>
  <Atom type="BMIM-DC4" charge="-1.0838" sigma="1.00000" epsilon="0.00000"/>
  <Atom type="BMIM-H4" charge="0.0157" sigma="1.00000" epsilon="0.00000"/>
  <Atom type="BMIM-H41" charge="0.0157" sigma="1.00000" epsilon="0.00000"/>
  <Atom type="BMIM-C5" charge="1.1454" sigma="1.00000" epsilon="0.00000"/>
  <Atom type="BMIM-DC5" charge="-1.0838" sigma="1.00000" epsilon="0.00000"/>
  <Atom type="BMIM-H5" charge="-0.0181" sigma="1.00000" epsilon="0.00000"/>
  <Atom type="BMIM-H51" charge="-0.0181" sigma="1.00000" epsilon="0.00000"/>
  <Atom type="BMIM-C51" charge="1.1454" sigma="1.00000" epsilon="0.00000"/>
  <Atom type="BMIM-DC51" charge="-1.0838" sigma="1.00000" epsilon="0.00000"/>
  <Atom type="BMIM-H52" charge="-0.0181" sigma="1.00000" epsilon="0.00000"/>
  <Atom type="BMIM-H53" charge="-0.0181" sigma="1.00000" epsilon="0.00000"/>
  <Atom type="BMIM-C6" charge="1.0587" sigma="1.00000" epsilon="0.00000"/>
  <Atom type="BMIM-DC6" charge="-1.0838" sigma="1.00000" epsilon="0.00000"/>
  <Atom type="BMIM-H6" charge="0.0213" sigma="1.00000" epsilon="0.00000"/>
  <Atom type="BMIM-H61" charge="0.0213" sigma="1.00000" epsilon="0.00000"/>
  <Atom type="BMIM-H62" charge="0.0213" sigma="1.00000" epsilon="0.00000"/>
  <Atom type="EHC-NI1" charge="0.9094" sigma="1.00000" epsilon="0.00000"/>
  <Atom type="EHC-DN1" charge="-0.8404" sigma="1.00000" epsilon="0.00000"/>
  <Atom type="EHC-NI" charge="0.8826" sigma="1.00000" epsilon="0.00000"/>
  <Atom type="EHC-DN11" charge="-0.8404" sigma="1.00000" epsilon="0.00000"/>
  <Atom type="EHC-CI" charge="0.4626" sigma="1.00000" epsilon="0.00000"/>
  <Atom type="EHC-DC1" charge="-1.1478" sigma="1.00000" epsilon="0.00000"/>
  <Atom type="EHC-CWI" charge="1.0419" sigma="1.00000" epsilon="0.00000"/>
  <Atom type="EHC-DC2" charge="-1.1478" sigma="1.00000" epsilon="0.00000"/>
  <Atom type="EHC-HWI" charge="0.1169" sigma="1.00000" epsilon="0.00000"/>
  <Atom type="EHC-CWI1" charge="1.0467" sigma="1.00000" epsilon="0.00000"/>
  <Atom type="EHC-DC21" charge="-1.1478" sigma="1.00000" epsilon="0.00000"/>
  <Atom type="EHC-HWI1" charge="0.1150" sigma="1.00000" epsilon="0.00000"/>
  <Atom type="EHC-CMI" charge="1.4154" sigma="1.00000" epsilon="0.00000"/>
  <Atom type="EHC-DC3" charge="-1.0838" sigma="1.00000" epsilon="0.00000"/>
  <Atom type="EHC-HMI1" charge="-0.0221" sigma="1.00000" epsilon="0.00000"/>
  <Atom type="EHC-HMI2" charge="-0.0221" sigma="1.00000" epsilon="0.00000"/>
  <Atom type="EHC-HMI3" charge="-0.0221" sigma="1.00000" epsilon="0.00000"/>
  <Atom type="EHC-CAI" charge="1.4814" sigma="1.00000" epsilon="0.00000"/>
  <Atom type="EHC-DC4" charge="-1.0838" sigma="1.00000" epsilon="0.00000"/>
  <Atom type="EHC-HAI1" charge="-0.0427" sigma="1.00000" epsilon="0.00000"/>
  <Atom type="EHC-HAI2" charge="-0.0427" sigma="1.00000" epsilon="0.00000"/>
  <Atom type="EHC-CTI" charge="0.9621" sigma="1.00000" epsilon="0.00000"/>
  <Atom type="EHC-DC5" charge="-1.0838" sigma="1.00000" epsilon="0.00000"/>
  <Atom type="EHC-HTI1" charge="0.0311" sigma="1.00000" epsilon="0.00000"/>
  <Atom type="EHC-HTI2" charge="0.0311" sigma="1.00000" epsilon="0.00000"/>
  <Atom type="EHC-HTI3" charge="0.0311" sigma="1.00000" epsilon="0.00000"/>
  <Atom type="AET-O1" charge="-0.0053" sigma="1.00000" epsilon="0.00000"/>
  <Atom type="AET-DO1" charge="-0.8931" sigma="1.0000" epsilon="0.00000"/>
  <Atom type="AET-O2" charge="-0.0053" sigma="1.00000" epsilon="0.00000"/>
  <Atom type="AET-DO2" charge="-0.8931" sigma="1.0000" epsilon="0.00000"/>
  <Atom type="AET-DCa" charge="-0.7097" sigma="1.0000" epsilon="0.0000"/>
  <Atom type="AET-Ca" charge="2.5958" sigma="1.0000" epsilon="0.00000"/>
  <Atom type="AET-CT" charge="0.6422" sigma="1.0000" epsilon="0.00000"/>
  <Atom type="AET-DCT" charge="-1.0838" sigma="1.0000" epsilon="0.0000"/>
  <Atom type="AET-HT" charge="0.0544" sigma="1.0000" epsilon="0.00000"/>
  <Atom type="AET-M" charge="-0.8109" sigma="1.0000" epsilon="0.00000"/>
  <Atom type="ACI-Ca" charge="1.4938" sigma="1.0000" epsilon="0.00000"/>
  <Atom type="ACI-DCa" charge="-0.7097" sigma="1.0000" epsilon="0.00000"/>
  <Atom type="ACI-DCT" charge="-1.2523" sigma="1.0000" epsilon="0.00000"/>
  <Atom type="ACI-CT" charge="0.9509" sigma="1.0000" epsilon="0.00000"/>
  <Atom type="ACI-OH" charge="0.3562" sigma="1.0000" epsilon="0.0000"/>
  <Atom type="ACI-DOH" charge="-0.9514" sigma="1.0000" epsilon="0.0000"/>
  <Atom type="ACI-O1" charge="0.3250" sigma="1.0000" epsilon="0.0000"/>
  <Atom type="ACI-DO1" charge="-0.8931" sigma="1.0000" epsilon="0.0000"/>
  <Atom type="ACI-HO" charge="0.3989" sigma="1.0000" epsilon="0.0000"/>
  <Atom type="ACI-HT" charge="0.0939" sigma="1.0000" epsilon="0.0000"/>
  <Atom type="LI-Li" charge="1.0000" sigma="1.0000" epsilon="0.0000"/>
  <Atom type="BF4-B" charge="1.3538" sigma="1.00000" epsilon="0.00000"/>
  <Atom type="BF4-DB" charge="-0.1530" sigma="1.00000" epsilon="0.00000"/>
  <Atom type="BF4-F1" charge="0.2428" sigma="1.00000" epsilon="0.00000"/>
  <Atom type="BF4-DF1" charge="-0.7930" sigma="1.00000" epsilon="0.00000"/>
  <Atom type="BF4-F2" charge="0.2428" sigma="1.00000" epsilon="0.00000"/>
  <Atom type="BF4-DF2" charge="-0.7930" sigma="1.00000" epsilon="0.00000"/>
  <Atom type="BF4-F3" charge="0.2428" sigma="1.00000" epsilon="0.00000"/>
  <Atom type="BF4-DF3" charge="-0.7930" sigma="1.00000" epsilon="0.00000"/>
  <Atom type="BF4-F4" charge="0.2428" sigma="1.00000" epsilon="0.00000"/>
  <Atom type="BF4-DF4" charge="-0.7930" sigma="1.00000" epsilon="0.00000"/>
  <Atom type="PF6-P" charge="2.3744" sigma="1.00000" epsilon="0.00000"/>
  <Atom type="PF6-DP" charge="-0.6120" sigma="1.00000" epsilon="0.00000"/>
  <Atom type="PF6-F1" charge="0.3326" sigma="1.00000" epsilon="0.00000"/>
  <Atom type="PF6-DF1" charge="-0.7930" sigma="1.00000" epsilon="0.00000"/>
  <Atom type="PF6-F2" charge="0.3326" sigma="1.00000" epsilon="0.00000"/>
  <Atom type="PF6-DF2" charge="-0.7930" sigma="1.00000" epsilon="0.00000"/>
  <Atom type="PF6-F3" charge="0.3326" sigma="1.00000" epsilon="0.00000"/>
  <Atom type="PF6-DF3" charge="-0.7930" sigma="1.00000" epsilon="0.00000"/>
  <Atom type="PF6-F4" charge="0.3326" sigma="1.00000" epsilon="0.00000"/>
  <Atom type="PF6-DF4" charge="-0.7930" sigma="1.00000" epsilon="0.00000"/>
  <Atom type="PF6-F5" charge="0.3326" sigma="1.00000" epsilon="0.00000"/>
  <Atom type="PF6-DF5" charge="-0.7930" sigma="1.00000" epsilon="0.00000"/>
  <Atom type="PF6-F6" charge="0.3326" sigma="1.00000" epsilon="0.00000"/>
  <Atom type="PF6-DF6" charge="-0.7930" sigma="1.00000" epsilon="0.00000"/>
 </NonbondedForce>
 <DrudeForce>
  <Particle type1="BMIM-DC3" type2="BMIM-C3" charge="-1.0838" polarizability="0.00174068" thole="1"/>
  <Particle type1="BMIM-DC21" type2="BMIM-C21" charge="-1.1478" polarizability="0.00195233" thole="1"/>
  <Particle type1="BMIM-DN1" type2="BMIM-N1" charge="-0.8404" polarizability="0.0010466" thole="1"/>
  <Particle type1="BMIM-DC5" type2="BMIM-C5" charge="-1.0838" polarizability="0.00174068" thole="1"/>
  <Particle type1="BMIM-DC51" type2="BMIM-C51" charge="-1.0838" polarizability="0.00174068" thole="1"/>
  <Particle type1="BMIM-DC1" type2="BMIM-C1" charge="-1.1478" polarizability="0.00195233" thole="1"/>
  <Particle type1="BMIM-DC4" type2="BMIM-C4" charge="-1.0838" polarizability="0.00174068" thole="1"/>
  <Particle type1="BMIM-DC2" type2="BMIM-C2" charge="-1.1478" polarizability="0.00195233" thole="1"/>
  <Particle type1="BMIM-DN11" type2="BMIM-N11" charge="-0.8404" polarizability="0.0010466" thole="1"/>
  <Particle type1="BMIM-DC6" type2="BMIM-C6" charge="-1.0838" polarizability="0.00174068" thole="1"/>
  <Particle type1="EMIM-DC2" type2="EMIM-CWI" charge="-1.1478" polarizability="0.00195233" thole="1"/>
  <Particle type1="EMIM-DC5" type2="EMIM-CTI" charge="-1.0838" polarizability="0.00174068" thole="1"/>
  <Particle type1="EMIM-DC1" type2="EMIM-CI" charge="-1.1478" polarizability="0.00195233" thole="1"/>
  <Particle type1="EMIM-DC3" type2="EMIM-CMI" charge="-1.0838" polarizability="0.00174068" thole="1"/>
  <Particle type1="EMIM-DC4" type2="EMIM-CAI" charge="-1.0838" polarizability="0.00174068" thole="1"/>
  <Particle type1="EMIM-DC21" type2="EMIM-CWI1" charge="-1.1478" polarizability="0.00195233" thole="1"/>
  <Particle type1="EMIM-DN1" type2="EMIM-NI1" charge="-0.8404" polarizability="0.0010466" thole="1"/>
  <Particle type1="EMIM-DN11" type2="EMIM-NI" charge="-0.8404" polarizability="0.0010466" thole="1"/>
  <Particle type1="EHC-DC1" type2="EHC-CI" charge="-1.1478" polarizability="0.00195233" thole="1"/>
  <Particle type1="EHC-DC2" type2="EHC-CWI" charge="-1.1478" polarizability="0.00195233" thole="1"/>
  <Particle type1="EHC-DC5" type2="EHC-CTI" charge="-1.0838" polarizability="0.00174068" thole="1"/>
  <Particle type1="EHC-DC3" type2="EHC-CMI" charge="-1.0838" polarizability="0.00174068" thole="1"/>
  <Particle type1="EHC-DC4" type2="EHC-CAI" charge="-1.0838" polarizability="0.00174068" thole="1"/>
  <Particle type1="EHC-DC21" type2="EHC-CWI1" charge="-1.1478" polarizability="0.00195233" thole="1"/>
  <Particle type1="EHC-DN1" type2="EHC-NI1" charge="-0.8404" polarizability="0.0010466" thole="1"/>
  <Particle type1="EHC-DN11" type2="EHC-NI" charge="-0.8404" polarizability="0.0010466" thole="1"/>
  <Particle type1="AET-DCa" type2="AET-Ca" charge="-0.7097" polarizability="0.0007463" thole="1"/>
  <Particle type1="AET-DO1" type2="AET-O1" charge="-0.8931" polarizability="0.001182" thole="1"/>
  <Particle type1="AET-DO2" type2="AET-O2" charge="-0.8931" polarizability="0.001182" thole="1"/>
  <Particle type1="AET-DCT" type2="AET-CT" charge="-1.0838" polarizability="0.00174068" thole="1"/>
  <Particle type1="ACI-DCa" type2="ACI-Ca" charge="-0.7097" polarizability="0.0007463" thole="1"/>
  <Particle type1="ACI-DCT" type2="ACI-CT" charge="-1.2523" polarizability="0.002324" thole="1"/>
  <Particle type1="ACI-DOH" type2="ACI-OH" charge="-0.9514" polarizability="0.0013413" thole="1"/>
  <Particle type1="ACI-DO1" type2="ACI-O1" charge="-0.8931" polarizability="0.001182" thole="1"/>
  <Particle type1="BF4-DB" type2="BF4-B" charge="-0.1530" polarizability="0.00003469" thole="1"/>
  <Particle type1="BF4-DF1" type2="BF4-F1" charge="-0.7930" polarizability="0.000931897" thole="1"/>
  <Particle type1="BF4-DF2" type2="BF4-F2" charge="-0.7930" polarizability="0.000931897" thole="1"/>
  <Particle type1="BF4-DF3" type2="BF4-F3" charge="-0.7930" polarizability="0.000931897" thole="1"/>
  <Particle type1="BF4-DF4" type2="BF4-F4" charge="-0.7930" polarizability="0.000931897" thole="1"/>
  <Particle type1="PF6-DF1" type2="PF6-F1" charge="-0.7930" polarizability="0.000931897" thole="1"/>
  <Particle type1="PF6-DF2" type2="PF6-F2" charge="-0.7930" polarizability="0.000931897" thole="1"/>
  <Particle type1="PF6-DF3" type2="PF6-F3" charge="-0.7930" polarizability="0.000931897" thole="1"/>
  <Particle type1="PF6-DF4" type2="PF6-F4" charge="-0.7930" polarizability="0.000931897" thole="1"/>
  <Particle type1="PF6-DF5" type2="PF6-F5" charge="-0.7930" polarizability="0.000931897" thole="1"/>
  <Particle type1="PF6-DF6" type2="PF6-F6" charge="-0.7930" polarizability="0.000931897" thole="1"/>
  <Particle type1="PF6-DP" type2="PF6-P" charge="-0.6120" polarizability="0.000555" thole="1"/>
 </DrudeForce>
 <CustomNonbondedForce energy="A*exBr - f6*C6/(r^6) - f8*C8/(r^8) - f10*C10/(r^10) - f12*C12/(r^12);     A=Aex-Ael-Ain-Adh;     Aex=sqrt(Aexch1*Aexch2); Ael=sqrt(Aelec1*Aelec2); Ain=sqrt(Aind1*Aind2); Adh=sqrt(Adhf1*Adhf2);     f12 = f10 - exBr*( (1/39916800)*(Br^11)*(1 + Br/12) );     f10 = f8 - exBr*( (1/362880)*(Br^9)*(1 + Br/10 ) );     f8 = f6 - exBr*( (1/5040)*(Br^7)*(1 + Br/8 ) );     f6 = 1 - exBr*(1 + Br * (1 + (1/2)*Br*(1 + (1/3)*Br*(1 + (1/4)*Br*(1 + (1/5)*Br*(1 + (1/6)*Br ) ) )  ) ) );     exBr = exp(-Br);     Br = B*r;     B=(Bexp1+Bexp2)*Bexp1*Bexp2/(Bexp1^2 + Bexp2^2);     C6=sqrt(C61*C62); C8=sqrt(C81*C82); C10=sqrt(C101*C102); C12=sqrt(C121*C122)" bondCutoff="3">
  <PerParticleParameter name="Aexch"/>
  <PerParticleParameter name="Aelec"/>
  <PerParticleParameter name="Aind"/>
  <PerParticleParameter name="Adhf"/>
  <PerParticleParameter name="Bexp"/>
  <PerParticleParameter name="C6"/>
  <PerParticleParameter name="C8"/>
  <PerParticleParameter name="C10"/>
  <PerParticleParameter name="C12"/>
  <Atom class="CWI" Aexch="422654.8" Aelec="198880.5" Aind="0.0" Adhf="39863.4" Bexp="34.384" C6="0.0014149" C8="6.1588e-05" C10="9.41083000000001e-06" C12="5.057034e-07"/>
  <Atom class="NI" Aexch="252624.4" Aelec="102233.5" Aind="0.0" Adhf="17537.3" Bexp="39.061" C6="0.0010187" C8="6.246e-05" C10="9.21975e-06" C12="6.769417e-07"/>
  <Atom class="HTI" Aexch="15986.7" Aelec="3623.5" Aind="746.7" Adhf="1467.9" Bexp="37.776" C6="0.0001294" C8="6.796e-06" C10="4.9953e-07" C12="0"/>
  <Atom class="HI" Aexch="5241.8" Aelec="305.2" Aind="0.0" Adhf="540.4" Bexp="37.776" C6="4.94e-05" C8="1.251e-06" C10="2.2456e-07" C12="0"/>
  <Atom class="HSI" Aexch="15986.7" Aelec="3623.5" Aind="746.7" Adhf="1467.9" Bexp="37.776" C6="0.0001294" C8="6.796e-06" C10="4.9953e-07" C12="0"/>
  <Atom class="CSI" Aexch="304938.7" Aelec="117598.0" Aind="11.7" Adhf="2837.1" Bexp="34.384" C6="0.0013545" C8="5.705e-05" C10="1.80898e-06" C12="5.20977e-08"/>
  <Atom class="CAI" Aexch="304938.7" Aelec="117598.0" Aind="11.7" Adhf="2837.1" Bexp="34.384" C6="0.0007166" C8="0" C10="0" C12="0"/>
  <Atom class="CTI" Aexch="304938.7" Aelec="117598.0" Aind="11.7" Adhf="2837.1" Bexp="34.384" C6="0.0013545" C8="5.705e-05" C10="1.80898e-06" C12="5.20977e-08"/>
  <Atom class="CWI1" Aexch="422654.8" Aelec="198880.5" Aind="0.0" Adhf="39863.4" Bexp="34.384" C6="0.0014149" C8="6.1588e-05" C10="9.41083000000001e-06" C12="5.057034e-07"/>
  <Atom class="CMI" Aexch="304938.7" Aelec="117598.0" Aind="11.7" Adhf="2837.1" Bexp="34.384" C6="0.0007166" C8="0" C10="0" C12="0"/>
  <Atom class="CI" Aexch="422654.8" Aelec="198880.5" Aind="0.0" Adhf="39863.4" Bexp="34.384" C6="0.0014149" C8="6.1588e-05" C10="9.41083000000001e-06" C12="5.057034e-07"/>
  <Atom class="NI1" Aexch="252624.4" Aelec="102233.5" Aind="0.0" Adhf="17537.3" Bexp="39.061" C6="0.0010187" C8="6.246e-05" C10="9.21975e-06" C12="6.769417e-07"/>
  <Atom class="HWI" Aexch="5241.8" Aelec="305.2" Aind="0.0" Adhf="540.4" Bexp="37.776" C6="4.94e-05" C8="1.251e-06" C10="2.2456e-07" C12="0"/>
  <Atom class="HWI1" Aexch="5241.8" Aelec="305.2" Aind="0.0" Adhf="540.4" Bexp="37.776" C6="4.94e-05" C8="1.251e-06" C10="2.2456e-07" C12="0"/>
  <Atom class="HMI" Aexch="15986.7" Aelec="3623.5" Aind="746.7" Adhf="1467.9" Bexp="37.776" C6="0.0001294" C8="6.796e-06" C10="4.9953e-07" C12="0"/>
  <Atom class="HAI" Aexch="15986.7" Aelec="3623.5" Aind="746.7" Adhf="1467.9" Bexp="37.776" C6="0.0001294" C8="6.796e-06" C10="4.9953e-07" C12="0"/>
  <Atom class="HC" Aexch="15986.7" Aelec="3623.5" Aind="746.7" Adhf="1467.9" Bexp="37.776" C6="0.0001294" C8="6.796e-06" C10="4.9953e-07" C12="0"/>
  <Atom class="Sh" Aexch="0" Aelec="0" Aind="0" Adhf="0" Bexp="100" C6="0" C8="0" C10="0" C12="0"/>
  <Atom class="LI" Aexch="0" Aelec="0" Aind="0" Adhf="0" Bexp="100" C6="0" C8="0" C10="0" C12="0"/>
  <Atom class="CCWI" Aexch="422654.8" Aelec="198880.5" Aind="0.0" Adhf="39863.4" Bexp="34.384" C6="0.0014149" C8="6.1588e-05" C10="9.41083000000001e-06" C12="5.057034e-07"/>
  <Atom class="CNI" Aexch="252624.4" Aelec="102233.5" Aind="0.0" Adhf="17537.3" Bexp="39.061" C6="0.0010187" C8="6.246e-05" C10="9.21975e-06" C12="6.769417e-07"/>
  <Atom class="CHTI" Aexch="15986.7" Aelec="3623.5" Aind="746.7" Adhf="1467.9" Bexp="37.776" C6="0.0001294" C8="6.796e-06" C10="4.9953e-07" C12="0"/>
  <Atom class="CHSI" Aexch="15986.7" Aelec="3623.5" Aind="746.7" Adhf="1467.9" Bexp="37.776" C6="0.0001294" C8="6.796e-06" C10="4.9953e-07" C12="0"/>
  <Atom class="CCSI" Aexch="304938.7" Aelec="117598.0" Aind="11.7" Adhf="2837.1" Bexp="34.384" C6="0.0013545" C8="5.705e-05" C10="1.80898e-06" C12="5.20977e-08"/>
  <Atom class="CCAI" Aexch="304938.7" Aelec="117598.0" Aind="11.7" Adhf="2837.1" Bexp="34.384" C6="0.0007166" C8="0" C10="0" C12="0"/>
  <Atom class="CCTI" Aexch="304938.7" Aelec="117598.0" Aind="11.7" Adhf="2837.1" Bexp="34.384" C6="0.0013545" C8="5.705e-05" C10="1.80898e-06" C12="5.20977e-08"/>
  <Atom class="CCW1" Aexch="422654.8" Aelec="198880.5" Aind="0.0" Adhf="39863.4" Bexp="34.384" C6="0.0014149" C8="6.1588e-05" C10="9.41083000000001e-06" C12="5.057034e-07"/>
  <Atom class="CCMI" Aexch="304938.7" Aelec="117598.0" Aind="11.7" Adhf="2837.1" Bexp="34.384" C6="0.0007166" C8="0" C10="0" C12="0"/>
  <Atom class="CCI" Aexch="1745636.2" Aelec="342781.8" Aind="0.0" Adhf="39863.7" Bexp="34.384" C6="0.0014149" C8="6.1588e-05" C10="9.41083000000001e-06" C12="5.057034e-07"/>
  <Atom class="CN1" Aexch="252624.4" Aelec="102233.5" Aind="0.0" Adhf="17537.3" Bexp="39.061" C6="0.0010187" C8="6.246e-05" C10="9.21975e-06" C12="6.769417e-07"/>
  <Atom class="CHWI" Aexch="5241.8" Aelec="305.2" Aind="0.0" Adhf="540.4" Bexp="37.776" C6="4.94e-05" C8="1.251e-06" C10="2.2456e-07" C12="0"/>
  <Atom class="CHW1" Aexch="5241.8" Aelec="305.2" Aind="0.0" Adhf="540.4" Bexp="37.776" C6="4.94e-05" C8="1.251e-06" C10="2.2456e-07" C12="0"/>
  <Atom class="CHMI" Aexch="15986.7" Aelec="3623.5" Aind="746.7" Adhf="1467.9" Bexp="37.776" C6="0.0001294" C8="6.796e-06" C10="4.9953e-07" C12="0"/>
  <Atom class="CHAI" Aexch="15986.7" Aelec="3623.5" Aind="746.7" Adhf="1467.9" Bexp="37.776" C6="0.0001294" C8="6.796e-06" C10="4.9953e-07" C12="0"/>
  <Atom class="CT" Aexch="304940.0" Aelec="117598.0" Aind="12.0" Adhf="2837.0" Bexp="34.384" C6="0.00135451" C8="5.705e-05" C10="1.809e-06" C12="5.21e-08"/>
  <Atom class="Ca" Aexch="263600.0" Aelec="112896.0" Aind="12.0" Adhf="2837.0" Bexp="34.384" C6="7.7287e-04" C8="2.3492e-05" C10="2.7539e-06" C12="1.0237e-07"/>
  <Atom class="O1" Aexch="378072.0" Aelec="167926.8" Aind="35444.4" Adhf="31899.6" Bexp="37.795" C6="0.00131913" C8="5.7131e-05" C10="4.5804e-06" C12="2.2089e-07"/>
  <Atom class="AM" Aexch="0" Aelec="0" Aind="0" Adhf="0" Bexp="100" C6="0" C8="0" C10="0" C12="0"/>
  <Atom class="HT" Aexch="15986.7" Aelec="3623.5" Aind="746.7" Adhf="1467.9" Bexp="37.776" C6="0.0001294" C8="6.796e-06" C10="4.9953e-07" C12="0"/>
  <Atom class="ACT" Aexch="304940.0" Aelec="117598.0" Aind="12.0" Adhf="2837.0" Bexp="34.384" C6="0.00135451" C8="5.705e-05" C10="1.809e-06" C12="5.21e-08"/>
  <Atom class="AO1" Aexch="315060.0" Aelec="139939.0" Aind="29537.0" Adhf="26583.0" Bexp="37.795" C6="0.00131913" C8="5.7131e-05" C10="4.5804e-06" C12="2.2089e-07"/>
  <Atom class="ACa" Aexch="263600.0" Aelec="112896.0" Aind="12.0" Adhf="2837.0" Bexp="34.384" C6="7.7287e-04" C8="2.3492e-05" C10="2.7539e-06" C12="1.0237e-07"/>
  <Atom class="AHT" Aexch="15986.7" Aelec="3623.5" Aind="746.7" Adhf="1467.9" Bexp="37.776" C6="0.0001294" C8="6.796e-06" C10="4.9953e-07" C12="0"/>
  <Atom class="AOH" Aexch="199073.0" Aelec="107480.0" Aind="8633.0" Adhf="6164.0" Bexp="37.795" C6="8.4127e-04" C8="5.1672e-05" C10="3.6053e-06" C12="1.9529e-07"/>
  <Atom class="AHO" Aexch="1182.0" Aelec="428.0" Aind="92.0" Adhf="223.0" Bexp="37.776" C6="9.379e-05" C8="2.607e-06" C10="4.151e-07" C12="0.000"/>  <Atom class="B" Aexch="11862.8" Aelec="0.0" Aind="0.0" Adhf="0.0" Bexp="29.518" C6="0.0009733" C8="5.3191e-05" C10="5.3711e-06" C12="3.301846e-07"/>
  <Atom class="P" Aexch="0.0" Aelec="0.0" Aind="0.0" Adhf="0.0" Bexp="33.184" C6="0.0035821" C8="0.000300625" C10="1.180089e-05" C12="0"/>
  <Atom class="FI" Aexch="180128.4" Aelec="80998.3" Aind="0.0" Adhf="13995.8" Bexp="35.961" C6="0.0007953" C8="5.754e-05" C10="2.75526e-06" C12="8.57594e-08"/>
 </CustomNonbondedForce>
 <CustomBondForce energy="D*(1 - exp(-a*(r - r0)))^2">
  <PerBondParameter name="D"/>
  <PerBondParameter name="r0"/>
  <PerBondParameter name="a"/>
  <Bond class1="CI" class2="HI" D="679.48" a="14.76" r0="0.10847"/>
  <Bond class1="AOH" class2="AHO" D="584.76" a="17.91" r0="0.09783"/>
 </CustomBondForce>
</ForceField>
