# Supplementary material for: N-Heterocyclic Carbene Formation in the Ionic Liquid [EMIM+][OAc–]: Elucidating Solvation Effects with Reactive Molecular Dynamics Simulations
Source: J Phys Chem B. 2023 Jun 6;127(23):5317–33. doi: 10.1021/acs.jpcb.3c02064 (PMC10278139; doi:10.1021/acs.jpcb.3c02064)
Supplement: Supplementary file 2 — jp3c02064_si_002.zip [file jp3c02064_si_002.zip › pbnn/ff_files/pb_residues.xml]

<Residues>
 <Residue name="EMIM">
  <Atom name="NI1" type="EMIM-NI1"/>
  <Atom name="NI" type="EMIM-NI"/>
  <Atom name="CI" type="EMIM-CI"/>
  <Atom name="HI" type="EMIM-HI"/>
  <Atom name="CWI" type="EMIM-CWI"/>
  <Atom name="HWI" type="EMIM-HWI"/>
  <Atom name="CWI1" type="EMIM-CWI1"/>
  <Atom name="HWI1" type="EMIM-HWI1"/>
  <Atom name="CMI" type="EMIM-CMI"/>
  <Atom name="HMI1" type="EMIM-HMI1"/>
  <Atom name="HMI2" type="EMIM-HMI2"/>
  <Atom name="HMI3" type="EMIM-HMI3"/>
  <Atom name="CAI" type="EMIM-CAI"/>
  <Atom name="HAI1" type="EMIM-HAI1"/>
  <Atom name="HAI2" type="EMIM-HAI2"/>
  <Atom name="CTI" type="EMIM-CTI"/>
  <Atom name="HTI1" type="EMIM-HTI1"/>
  <Atom name="HTI2" type="EMIM-HTI2"/>
  <Atom name="HTI3" type="EMIM-HTI3"/>
  <Atom name="DN1" type="EMIM-DN1"/>
  <Atom name="DN11" type="EMIM-DN11"/>
  <Atom name="DC1" type="EMIM-DC1"/>
  <Atom name="DC2" type="EMIM-DC2"/>
  <Atom name="DC21" type="EMIM-DC21"/>
  <Atom name="DC3" type="EMIM-DC3"/>
  <Atom name="DC4" type="EMIM-DC4"/>
  <Atom name="DC5" type="EMIM-DC5"/>
  <Bond from="NI1" to="CI"/>
  <Bond from="NI1" to="CWI"/>
  <Bond from="NI1" to="CMI"/>
  <Bond from="NI" to="CI"/>
  <Bond from="NI" to="CWI1"/>
  <Bond from="NI" to="CAI"/>
  <Bond from="CI" to="HI"/>
  <Bond from="CWI" to="HWI"/>
  <Bond from="CWI" to="CWI1"/>
  <Bond from="CWI1" to="HWI1"/>
  <Bond from="CMI" to="HMI1"/>
  <Bond from="CMI" to="HMI2"/>
  <Bond from="CMI" to="HMI3"/>
  <Bond from="CAI" to="HAI1"/>
  <Bond from="CAI" to="HAI2"/>
  <Bond from="CAI" to="CTI"/>
  <Bond from="CTI" to="HTI1"/>
  <Bond from="CTI" to="HTI2"/>
  <Bond from="CTI" to="HTI3"/>
  </Residue>
  <Residue name="EHC">
   <Atom name="NC1" type="EHC-NI1"/>
   <Atom name="NCI" type="EHC-NI"/>
   <Atom name="CCI" type="EHC-CI"/>
   <Atom name="CCWI" type="EHC-CWI"/>
   <Atom name="HCWI" type="EHC-HWI"/>
   <Atom name="CCW1" type="EHC-CWI1"/>
   <Atom name="HCW1" type="EHC-HWI1"/>
   <Atom name="CCMI" type="EHC-CMI"/>
   <Atom name="HCM1" type="EHC-HMI1"/>
   <Atom name="HCM2" type="EHC-HMI2"/>
   <Atom name="HCM3" type="EHC-HMI3"/>
   <Atom name="CCAI" type="EHC-CAI"/>
   <Atom name="HCA1" type="EHC-HAI1"/>
   <Atom name="HCA2" type="EHC-HAI2"/>
   <Atom name="CCTI" type="EHC-CTI"/>
   <Atom name="HCT1" type="EHC-HTI1"/>
   <Atom name="HCT2" type="EHC-HTI2"/>
   <Atom name="HCT3" type="EHC-HTI3"/>
   <Atom name="CDN1" type="EHC-DN1"/>
   <Atom name="CDN2" type="EHC-DN11"/>
   <Atom name="CDC1" type="EHC-DC1"/>
   <Atom name="CDC2" type="EHC-DC2"/>
   <Atom name="CD21" type="EHC-DC21"/>
   <Atom name="CDC3" type="EHC-DC3"/>
   <Atom name="CDC4" type="EHC-DC4"/>
   <Atom name="CDC5" type="EHC-DC5"/>
   <Bond from="NC1" to="CCI"/>
   <Bond from="NC1" to="CCWI"/>
   <Bond from="NC1" to="CCMI"/>
   <Bond from="NCI" to="CCI"/>
   <Bond from="NCI" to="CCW1"/>
   <Bond from="NCI" to="CCAI"/>
   <Bond from="CCWI" to="HCWI"/>
   <Bond from="CCWI" to="CCW1"/>
   <Bond from="CCW1" to="HCW1"/>
   <Bond from="CCMI" to="HCM1"/>
   <Bond from="CCMI" to="HCM2"/>
   <Bond from="CCMI" to="HCM3"/>
   <Bond from="CCAI" to="HCA1"/>
   <Bond from="CCAI" to="HCA2"/>
   <Bond from="CCAI" to="CCTI"/>
   <Bond from="CCTI" to="HCT1"/>
   <Bond from="CCTI" to="HCT2"/>
   <Bond from="CCTI" to="HCT3"/>
 </Residue>
 <Residue name="AET">
  <Atom name="O1" type="AET-O1"/>
  <Atom name="O2" type="AET-O1"/>
  <Atom name="CA" type="AET-Ca"/>
  <Atom name="CT" type="AET-CT"/>
  <Atom name="HT1" type="AET-HT"/>
  <Atom name="HT2" type="AET-HT"/>
  <Atom name="HT3" type="AET-HT"/>
  <Atom name="DO1" type="AET-DO1"/>
  <Atom name="DO2" type="AET-DO2"/>
  <Atom name="DCa" type="AET-DCa"/>
  <Atom name="DCT" type="AET-DCT"/>
  <Atom name="AM" type="AET-M"/>
  <VirtualSite type="average3" index="11" atom1="2" atom2="0" atom3="1" weight1="0.7948905355" weight2="0.1025547323" weight3="0.1025547323"/>
  <Bond from="O1" to="CA"/>
  <Bond from="O2" to="CA"/>
  <Bond from="CT" to="CA"/>
  <Bond from="CT" to="HT1"/>
  <Bond from="CT" to="HT2"/>
  <Bond from="CT" to="HT3"/>
 </Residue>
  <Residue name="ACI">
   <Atom name="OH" type="ACI-OH"/>
   <Atom name="O1" type="ACI-O"/>
   <Atom name="CA" type="ACI-Ca"/>
   <Atom name="CT" type="ACI-CT"/>
   <Atom name="HT1" type="ACI-HT"/>
   <Atom name="HT2" type="ACI-HT"/>
   <Atom name="HT3" type="ACI-HT"/>
   <Atom name="HO" type="ACI-HO"/>
   <Atom name="DOH" type="ACI-DOH"/>
   <Atom name="DO1" type="ACI-DO1"/>
   <Atom name="DCa" type="ACI-DCa"/>
   <Bond from="OH" to="HO"/>
   <Bond from="OH" to="CA"/>
   <Bond from="O1" to="CA"/>
   <Bond from="CA" to="CT"/>
   <Bond from="CT" to="HT1"/>
   <Bond from="CT" to="HT2"/>
   <Bond from="CT" to="HT3"/>
 </Residue>
 <Residue name="BF4">
  <Atom name="B" type="BF4-B"/>
  <Atom name="F1" type="BF4-F1"/>
  <Atom name="F2" type="BF4-F2"/>
  <Atom name="F3" type="BF4-F3"/>
  <Atom name="F4" type="BF4-F4"/>
  <Atom name="DB" type="BF4-DB"/>
  <Atom name="DF1" type="BF4-DF1"/>
  <Atom name="DF2" type="BF4-DF2"/>
  <Atom name="DF3" type="BF4-DF3"/>
  <Atom name="DF4" type="BF4-DF4"/>
  <Bond from="B" to="F1"/>
  <Bond from="B" to="F2"/>
  <Bond from="B" to="F3"/>
  <Bond from="B" to="F4"/>
 </Residue>
 <Residue name="PF6">
  <Atom name="P" type="PF6-P"/>
  <Atom name="F1" type="PF6-F1"/>
  <Atom name="F2" type="PF6-F2"/>
  <Atom name="F3" type="PF6-F3"/>
  <Atom name="F4" type="PF6-F4"/>
  <Atom name="F5" type="PF6-F5"/>
  <Atom name="F6" type="PF6-F6"/>
  <Atom name="DP" type="PF6-DP"/>
  <Atom name="DF1" type="PF6-DF1"/>
  <Atom name="DF2" type="PF6-DF2"/>
  <Atom name="DF3" type="PF6-DF3"/>
  <Atom name="DF4" type="PF6-DF4"/>
  <Atom name="DF5" type="PF6-DF5"/>
  <Atom name="DF6" type="PF6-DF6"/>
  <Bond from="P" to="F1"/>
  <Bond from="P" to="F2"/>
  <Bond from="P" to="F3"/>
  <Bond from="P" to="F4"/>
  <Bond from="P" to="F5"/>
  <Bond from="P" to="F6"/>
 </Residue>
</Residues>
