# Supplementary material for: N-Heterocyclic Carbene Formation in the Ionic Liquid [EMIM+][OAc–]: Elucidating Solvation Effects with Reactive Molecular Dynamics Simulations
Source: J Phys Chem B. 2023 Jun 6;127(23):5317–33. doi: 10.1021/acs.jpcb.3c02064 (PMC10278139; doi:10.1021/acs.jpcb.3c02064)
Supplement: Supplementary file 2 — jp3c02064_si_002.zip [file jp3c02064_si_002.zip › pbnn/input_interface.xyz]

1040
Lattice="22.08 0.0 0.0 0.0 22.08 0.0 0.0 0.0 66.24" Properties=species:S:1:pos:R:3:momenta:R:3:forces:R:3 energy=-144.2301434229022 pbc="T T T"
N        5.52811708       8.50082654      27.20603151      -0.29658289       0.18413060      -0.74574237      -0.36207272      -2.13482813      -1.32181055
N        3.45669428       7.80863778      26.77668069       0.05619465       0.27169545      -1.04403262       2.50118860       1.68365402       0.38104594
C        4.26729110       8.84744347      27.08817707      -0.15115345      -0.27544989       0.17304039      -1.69632371       0.21313687      -0.38047488
H        3.88788557       9.86566212      27.03170739      -0.08766765       0.06429858       0.32502474       0.40738715      -0.49803521       0.53997304
C        5.55456256       7.16259796      26.73855590      -0.09255891       1.08489717       0.31388852       0.05873283       2.36305730       0.39208497
H        6.46646675       6.69530183      26.56280107       0.18179158      -0.03069656       0.01403263       0.64643999      -0.58038842       0.09344871
C        4.32938967       6.80852225      26.40072658       1.02319006       0.49264461      -0.22913870      -0.43697001      -0.27027812       0.78208935
H        4.02387338       5.89928375      25.99214446      -0.07591704      -0.17671856       0.15910644      -0.48676341      -0.55525024      -0.44181845
C        6.68671985       9.39423280      27.22141436       0.90505058       0.15175573      -0.11783972      -1.36037558       1.21114590      -1.52295715
H        7.31523983       9.02012584      27.90675551      -0.07005669      -0.15212936       0.32821843       1.70063627      -0.85624900       1.28973314
H        6.37411939      10.34991751      27.59481426      -0.23563490      -0.04905832       0.10301481      -0.16771269       0.18019823      -0.05779411
H        7.14701838       9.52792662      26.22186526      -0.16729689      -0.18631440      -0.05831421      -0.37191431      -0.34251173       0.79942443
C        2.06803106       8.00484612      26.39846309      -0.37530246      -0.08323011       1.04789957       0.67757450      -0.38787326      -2.09289410
H        1.57832593       8.28406991      27.26908818      -0.00686528       0.29450006      -0.21162378      -0.60243634       0.90790119       0.83417511
H        2.13584561       8.74225216      25.56572539      -0.07055868       0.43796704       0.06903267      -0.46768282      -0.28175598       1.11208762
C        1.37234252       6.78342144      25.86821238      -1.00436805       0.00806704      -0.43616137      -2.46367333      -0.32617658      -0.93369228
H        1.62743127       6.44154572      24.88143981       0.20463275       0.26431691      -0.06191288       0.76467929       0.10567554      -0.09680864
H        1.38580371       5.94465741      26.53033507      -0.19228657      -0.04488781       0.09907467       0.23151216      -0.27123745       0.43556870
H        0.27947695       6.99350256      25.68444316       0.26366114      -0.11962372      -0.01053342       1.27528871      -0.02387931       0.54918407
N       20.66441701      15.90068736      29.77417211      -0.11986923       1.20695902       0.15976834       0.61314092       0.24402135       0.21118906
N       20.63546073      13.78757875      29.97232396       0.12099432       0.36253173      -0.65815561      -0.85781091       1.04762327      -1.12430521
C       19.94259622      14.84249285      29.49964511      -0.58142721      -0.08410429      -0.69882424       1.11060561      -1.08997218       0.59649692
H       18.98869723      14.85311756      29.00108618      -0.19820186       0.07956951       0.29479090       0.15896887      -0.13328674       0.23732206
C       21.92007850      15.55221782      30.28632308       0.31413525       0.44280210       0.97498669      -0.64683459       0.11946199      -1.34182464
H       22.75815221      16.22460006      30.41962682       0.03274947      -0.07842310       0.13200407      -0.63626144      -0.04357795       0.41447210
C       21.86903989      14.25190401      30.36583075       0.18872022       0.60061654      -0.13290193       0.01909680      -1.41192522       1.03919579
H       22.55094258      13.51329428      30.72631533       0.05616654       0.18020575      -0.08769245       0.43515360       0.26611947      -0.31165520
C       20.23565544      17.25370958      29.58432604      -0.41358092       0.36659285      -0.26508526       0.63599022       2.00391901      -0.98285271
H       20.82573115      17.71461636      28.77530216      -0.14707838      -0.19962923       0.05226390      -0.05251681      -0.49937217       0.68337731
H       20.47583856      17.79713351      30.50964557       0.05005822      -0.16294856      -0.21688780      -0.57309357      -0.13621236      -0.47513475
H       19.24489973      17.40833836      29.16953475      -0.25978855      -0.12279049      -0.15745320      -0.16784481      -0.48226648       0.69190531
C       20.27114547      12.36004440      29.82779485       0.12158492      -0.54043827      -0.62137832      -0.24459041       0.94171104      -1.41071561
H       19.34675420      12.40495173      29.26828616       0.08888705       0.00962896       0.07024821      -0.27913029      -0.10541974       0.64548551
H       20.86349480      11.88255717      29.05461733       0.01765023       0.08466692       0.38835492       0.28612574       0.04605712       0.54004630
C       20.17844067      11.65185573      31.14136070       0.26359087       0.48224099      -0.33891985       0.41390930      -1.62065655      -0.37621509
H       21.09378605      11.57158339      31.69854555       0.27020735       0.12047761       0.00207098       0.31818500       0.24651894      -0.19321065
H       19.52093151      12.11352853      31.78410184      -0.10028383      -0.01838930      -0.00237026      -1.20526356       0.73089508       0.81321089
H       19.84040373      10.63035879      30.94556234       0.03230858       0.03579697      -0.05092293       0.06383187       0.27400863       0.12519138
N        4.07941114       0.10070334      29.77635470       0.61213682      -1.09270082      -0.25838494      -0.72668309      -1.27220412      -2.97293474
N        4.12140907      -0.43472682      31.77554977       0.38232553      -0.74116950      -0.40935660      -0.22887472      -0.23982384       1.03882634
C        4.23922737       0.57698711      30.95485372       0.37372863       0.19581892       0.20314827       0.02874340      -0.13150882       0.39234836
H        4.44169898       1.61247349      31.15436152      -0.19944556       0.06760768       0.18589317       0.12386297      -0.27673446       0.29400837
C        3.69963552      -1.27544687      29.82000313      -0.65896198       0.68712947       0.05020093       1.38021666       1.82412970      -0.01353888
H        3.57674038      -1.85831454      28.91143976       0.28548585       0.12910428      -0.34869880      -0.27464503       0.34695032       0.69862725
C        3.69970113      -1.57612090      31.12095947       0.08550520       0.53608160      -0.44888159       0.12629779       0.95364329      -1.43852954
H        3.47372000      -2.47696111      31.57938996      -0.01227063      -0.18612939      -0.01812446      -0.08959380      -0.82323003       0.60968754
C        4.10381905       0.92173868      28.52201500       0.01125229      -0.38592358       0.08242358      -1.42444484      -1.04980632      -0.45332260
H        3.49660324       0.45046075      27.70515940      -0.13274387      -0.03318451       0.02414258       0.42302900       0.47638207       1.21991227
H        5.02051749       1.06544870      28.04935369       0.10947894       0.10259875      -0.32065731       1.26977708      -0.16732117       0.10595002
H        3.75100740       1.90751222      28.74676945      -0.07570216       0.01817664      -0.17591823       0.12494386      -0.35309876      -0.12156226
C        4.16248535      -0.37012811      33.23250882       0.05758103       0.13109387      -0.11955865      -0.47293040       1.35032692      -0.39521801
H        4.68936660       0.49918347      33.63023505       0.21883883       0.20067235       0.04031409       0.06040556      -0.28006397      -0.42715316
H        3.15689746      -0.30474213      33.50020113       0.09486786       0.05603125       0.00646108      -1.00537759       0.41351680       0.30033083
C        4.55818293      -1.60981404      33.83547589      -0.51800137       0.14378702      -0.62501202       2.24432490       0.04291938       2.49398421
H        5.39346861      -2.00571469      33.33502652       0.07571294       0.04732184       0.07057731       0.83421672      -0.27317933      -0.40802462
H        4.89587153      -1.34674910      34.87712290       0.05497210      -0.00735313       0.10648843      -0.50782238      -0.60472849      -1.01763213
H        3.85909390      -2.37807186      33.86654810       0.20939447      -0.19604278      -0.06418384      -1.19955557      -0.70296760       0.07503813
N        7.29844086      19.18510615      26.45362430       0.44235436       0.36939178       0.26001601       0.23861028       0.10001890       0.86073182
N        5.84673764      19.91073920      25.04665520       0.06350719       0.09814897      -1.21367114       0.46627883       0.42176793      -0.46846265
C        7.03118504      19.29731756      25.17173686       0.77796349      -0.74821689      -0.53684923      -0.42169891       0.25916614      -0.25515701
H        7.71162525      18.95078726      24.40026051       0.03119874       0.08899862      -0.15388047      -0.58350227       0.32446166       0.14484783
C        6.30808425      19.87857898      27.15538417       0.00976331      -0.63666098       0.63022006       1.47427779      -0.75408526      -0.76695907
H        6.25381843      20.02259840      28.18012571      -0.18317298      -0.01082361      -0.31017521       0.24264630      -0.28283404       1.00420000
C        5.49857123      20.32455369      26.29529772       0.22992226       0.35426637       1.34393896      -1.87724811       0.19421288      -0.29626792
H        4.56807974      20.80523639      26.48189716       0.13684148       0.23523959       0.15845789       0.04059947       0.32464880      -0.14030366
C        8.54357975      18.61156444      27.02899343      -0.02809775       0.12361383      -0.06873861      -2.46539043      -0.19373657      -1.10968592
H        8.60917654      19.08190755      27.96389405      -0.20821623      -0.16605392      -0.13894607       0.66967945       0.41508632       0.77441583
H        9.20106186      18.91447340      26.25759991      -0.03228938      -0.13060999      -0.17572544       1.07377713      -0.01517904       0.03215808
H        8.42564575      17.53078006      27.12325755       0.05053426       0.16594460      -0.29462343       0.20474114       0.35178986      -0.07418380
C        5.07523855      20.26624963      23.80797849       0.23559727      -0.42057378      -0.28113569       0.87008502      -1.72909873      -0.55406200
H        5.85893369      20.36055540      23.07093852      -0.22737781       0.13986020       0.16941117       0.03323421      -0.07628712       0.03054289
H        4.51306968      19.38954840      23.50627291      -0.12058301      -0.07469963       0.00511028      -0.07897023       0.22200386       0.14178332
C        4.26564515      21.52619828      23.66844502       0.68415588      -0.14278446      -0.09379319      -1.83263247       1.05426405       0.69564132
H        4.62767419      22.25772885      24.38668941      -0.04262365      -0.04133948       0.30695654       0.00110923      -0.02355546      -0.14172022
H        4.48455259      21.91629104      22.67135856      -0.07840116       0.23776990       0.08198922      -0.31804121       0.03556827       0.25937139
H        3.11543529      21.47919172      23.82621097       0.14116451       0.13895002       0.21213280       2.29615365      -0.36950291      -0.28372760
N        9.24761893      11.46697241      39.94631396       0.10810697      -1.00408793       0.38837056       0.64391549      -0.55269067       0.50222884
N        9.96171848      10.54192541      41.73062865      -0.33178905      -0.15051296      -0.06145825       2.90288939       1.60643083       0.87867742
C        9.04452986      10.52440536      40.83843564      -0.29277714      -0.37885142      -0.60326916      -0.95727471      -1.00566780      -0.56162183
H        8.30985753       9.75140668      40.80189661      -0.04026080      -0.10297742       0.43224820      -0.14544802       0.26779751       0.01415167
C       10.42432826      12.11171978      40.29639698      -0.05762135      -0.01630841      -0.05171032      -1.10474396       0.18973439      -0.53636529
H       10.80471731      12.93592137      39.75491482       0.08730231       0.04157102      -0.07249174       0.12262141       0.18546258      -0.25423344
C       10.81788816      11.59203681      41.42083932      -0.41525120       0.07793515       0.63440132      -1.37592264      -0.47131181      -0.71457766
H       11.61480154      11.89702166      41.97309054       0.47683407      -0.16361003      -0.04844648       1.31338915       0.05759615       1.09346057
C        8.39202405      11.71218178      38.80963781       0.55560024       0.23235353       0.66127112      -0.36296917      -1.17121267      -0.18593128
H        7.40918358      11.70623395      39.26346855      -0.09763854       0.04841111       0.03298791       0.07081294       0.55425331      -0.22817671
H        8.35681342      10.87178999      38.09062047      -0.22545027       0.15551024       0.10666195       0.46499002       0.62785994       0.49545875
H        8.71467939      12.61942570      38.35657660       0.23926050      -0.03649380       0.10309920      -0.22520589       0.47477071      -0.25762076
C       10.33521841       9.60885064      42.79656319       0.46483374       0.26616091      -0.59319021       0.07222488      -0.35925690       1.70758454
H        9.75625788       8.75097044      42.70059074       0.30433711       0.19568368      -0.16421667      -0.92402386      -0.78233449      -0.11585038
H       11.33619237       9.24195082      42.73422899       0.10787050      -0.06187284       0.33489345       0.40068018       0.18022966      -0.75898923
C       10.26800430      10.15140802      44.24597273      -0.35589627      -0.42874351      -0.38486796      -0.01681649       1.51051587      -0.05479278
H       10.55441685       9.50528354      45.04319138       0.43448038       0.10872555       0.16818848      -0.36930954      -1.02151799       0.01369308
H       11.02657640      10.90848416      44.48459760      -0.06522703       0.24031399      -0.19334970      -0.37985682       0.03417471      -0.78177136
H        9.29204227      10.60889739      44.43901268       0.05708364       0.01775654       0.00284502       0.24636849      -0.26448827       0.04879728
N       12.17988150      14.28554452      37.55467850       0.59353596      -0.50225067       0.34669548       0.96060564       1.50539733       0.95878884
N       10.80143236      13.45451741      36.13390359       1.22100789       0.52864219       0.57187439      -1.49710275       0.88546582      -1.09222861
C       11.13159987      14.54138572      36.80342154       0.07226213      -0.19893418      -0.26093261      -1.67547539       0.94253498       1.05491355
H       10.41504934      15.38182352      36.96231731      -0.26271522      -0.02464243       0.07295154       1.28124464      -1.10661873      -0.25228037
C       12.58492612      13.04498889      37.29140942       0.05710057      -0.82542278      -1.13452485       0.63918831      -2.64319183      -1.53224355
H       13.42546143      12.51114290      37.68653827      -0.17705150      -0.24778275       0.15206569      -0.16869514       0.78103656       0.48762683
C       11.79685808      12.53868929      36.34508219       0.27303333      -0.63294730      -0.29879497      -1.09587882       1.33147910       0.69759492
H       11.70194139      11.63936133      35.87612517      -0.05260468      -0.00898424      -0.04407116       0.50565012      -1.40855893      -0.69260526
C       12.84307120      15.07572393      38.63252985       0.99126905       0.69218764      -0.10538025      -1.30272794      -0.63742505       0.82615878
H       12.88626659      16.14082668      38.54661456      -0.03469586       0.06162519       0.18681211      -0.31608079       0.28302699      -0.60540754
H       13.86432285      14.72001471      38.72174706       0.15074065      -0.13888718      -0.20159671      -0.21459058      -0.01683972       0.17171029
H       12.23988153      14.83858207      39.54644099       0.06031553       0.11161174      -0.11310929       0.89519411       0.29035336      -0.81295277
C        9.46480467      13.25796330      35.38555489      -0.64039628       0.18734353      -0.11997169       0.14624797      -0.51677529       1.96402034
H        8.69228644      13.67918393      36.10163828       0.17023430      -0.17556670      -0.16400636       1.09531688      -0.63052793      -1.00075275
H        9.31122258      13.78063336      34.45849389      -0.15586472       0.17454298       0.14402581       0.63693758       0.38221447      -0.04316582
C        9.15133017      11.76074441      35.14121916       0.49539987       0.02521220       0.15476139      -0.55046169      -0.50549156      -0.10766008
H        9.46212996      11.10787584      35.97245108       0.26829440      -0.19057380       0.00386602      -0.06030825       0.47212749      -0.40075137
H        8.03747707      11.68191927      35.15651359      -0.02216134       0.32414454       0.00910758       0.95371574      -0.07529886      -0.31626671
H        9.57558664      11.31437207      34.19162900       0.07129161      -0.01904126      -0.14035113      -0.52550258       0.76608598       1.04219704
N       13.87732223       4.90921231      38.46132186      -0.03735442       0.06248971      -0.56117562       0.32488115       0.43908127      -0.17747280
N       14.58984292       5.55558347      40.40277021      -0.86004102       0.24031946      -0.29404082       0.09795235      -0.37767991      -0.72665666
C       14.24969938       5.97965449      39.19962030       0.77748295       0.69008022       0.32911746      -1.15011953      -1.65883111      -1.30761413
H       14.12251647       6.98321161      38.85370427      -0.07670700       0.15620066       0.26206035      -0.06619749       0.04795351       0.36745726
C       14.24117796       3.77411131      39.13985372      -0.74849053      -0.52309542      -0.58087151       0.39995290      -0.24338801      -0.16955916
H       14.12834035       2.79896942      38.68513920       0.08441080      -0.35084940      -0.22142716      -0.08341946       0.33345980       0.39356638
C       14.72398508       4.15071564      40.32221653       0.05540595       0.04466308       0.35587605      -0.78200059       1.27976032       0.69832332
H       15.00700845       3.55633802      41.15883431       0.21215701       0.03790046      -0.35764600       0.37661139       0.04041330      -0.15084753
C       13.24791900       4.81219361      37.10843987       0.15263013       0.10050706      -0.06560590       0.55023583      -0.92391225       1.43995922
H       13.86401025       4.16385273      36.52020290       0.11776913      -0.13869185      -0.19606087       0.34217324       0.07438898      -0.05648856
H       13.11139701       5.70476407      36.58992546      -0.22067397      -0.10658060       0.09639807      -0.18858516       1.16713035      -0.19734568
H       12.34022195       4.24716274      37.23011869       0.02326844      -0.29078455       0.14700133      -0.33459735       0.31110270      -0.02575933
C       14.88300970       6.47427755      41.52146056       0.34535575       0.52708031       0.24087750      -1.90485676       0.74552837       1.85299472
H       15.86348020       6.31859963      41.84334490      -0.09540690      -0.06137162       0.09106393       1.17054955      -0.01066807      -0.11475520
H       14.69989277       7.50480457      41.17238973      -0.07965101      -0.21487204      -0.05704090       0.49803784      -0.66388860      -0.03214451
C       13.99340497       6.32672889      42.83518573      -1.09398689      -1.18924775      -0.60045603      -0.60022389       1.75860304      -2.08458545
H       12.94345721       6.58784953      42.56130845      -0.15642864      -0.20015980       0.24220680       0.85734476      -0.52124108       0.24417388
H       14.07146282       5.33485303      43.11035110      -0.14748145      -0.08803068      -0.04676461      -0.17614111      -1.39133495       0.71064236
H       14.20415495       6.98029225      43.69728675       0.20792251       0.10108431       0.13051568       0.41980452      -0.32073244      -0.58894239
N       12.91553777       9.37161875      37.70118780       0.57543788      -0.22015486      -0.16190555      -1.25490872       0.48607563       1.78341283
N       14.64600628      10.50331228      38.14025694      -0.16181096      -0.40074019       0.83952437      -0.05763476       0.23729555      -0.03067616
C       13.97904394       9.87651808      37.20466020      -0.12400722       0.37746690       0.10683363       0.42709889       0.33094895       0.17199444
H       14.16437884       9.84437616      36.17699932      -0.04004928       0.26781452      -0.06961482       0.59053368      -0.00098513      -0.63053215
C       12.80292994       9.73495120      39.06629698      -0.09137668      -0.25259509       0.08860549       0.74200029      -0.38359800      -2.68983735
H       12.02086111       9.37471016      39.66034955      -0.03945900       0.16677635       0.20249355      -0.51319041      -0.18809651       0.53368222
C       13.87627150      10.47192795      39.28653188      -0.45926874       0.54239276       0.17573424       0.59827609      -0.92543321       0.43490137
H       14.25582832      10.79639346      40.20683955       0.03458206       0.03850704       0.06647621       0.03182682       0.71372308       0.48722893
C       11.88890176       8.75672537      36.90397340       0.00537558      -0.65236434      -0.33767747      -1.20683343      -3.34362884      -0.55238580
H       11.39527697       7.93319286      37.49459884       0.13731323      -0.14873345       0.13983939       0.54857073       1.37428147      -0.59854218
H       12.29728798       8.16260412      36.03775407      -0.13236062       0.26159111      -0.15747196      -0.23921504       1.17454130       0.92631281
H       11.12503620       9.45160731      36.58344861       0.34602061      -0.28598094       0.08784554       0.18713097       0.07681567       0.01574018
C       15.90599781      11.24850038      37.96140139       0.47165754       0.59563959      -0.80051785      -0.39547198      -1.15092265       1.84168637
H       16.21328219      10.91841649      36.99512563      -0.08139438      -0.06405996       0.01814292       0.91493652      -0.21699764      -0.06475694
H       15.55859403      12.21627224      37.82976474      -0.11587822       0.12905108      -0.06817833      -0.03256981       1.21882115       0.02807534
C       16.84757476      11.12692338      39.23794900       1.02473827      -0.79032628       0.55589818      -0.14362301       0.97128676      -2.06846788
H       17.07970113      10.09588580      39.44671853      -0.08017069      -0.20531528       0.21122813       0.23606503      -0.13122387      -0.00861504
H       17.74187007      11.72842259      38.98782331      -0.10479749      -0.02369069       0.07865011      -0.28992916      -0.67743319       0.43246976
H       16.43278214      11.57625574      40.13553208       0.00036657      -0.51165138      -0.07295724      -0.16289586      -0.02920086      -0.04730908
N       16.55504342       2.37422579      29.88997182      -0.02092499       0.37584547      -0.16879155      -1.08115588       2.48713100      -0.17787958
N       17.12001193       4.32712852      29.05884628       0.79401878      -0.56425832       0.14962741      -0.78740842      -0.96753210       0.13028686
C       16.17070700       3.64501937      29.70850357       0.25294953       0.53991140       0.72765431       1.56679218      -0.57361066      -0.45128502
H       15.29049725       4.10332284      30.02313096       0.06183251       0.12554844       0.28559995      -0.93804354       0.02686923       0.21946267
C       17.83924782       2.32056914      29.48968650      -1.72112456       0.57166565       0.43955604       1.88433574      -1.03277457       0.34927458
H       18.39204922       1.41445115      29.68534619      -0.24113940       0.41702730      -0.16987026      -0.19405280       0.30623620      -0.17154849
C       18.26182440       3.52410597      29.06226997      -0.32101441      -0.62370744       0.24450694      -2.11868919       0.10119015       0.12444026
H       19.19300571       3.86991713      28.78348132       0.04557287      -0.08138468       0.16054408       0.81238851       0.41754611      -0.50989299
C       15.81668916       1.36060826      30.60203175      -1.03216783      -0.02364417       0.12785667      -0.93833581      -1.21555656      -0.39041038
H       14.83087223       1.20113503      30.04444701       0.16487793       0.05716504      -0.43005759       1.39236017       0.49356965       1.37070175
H       15.78183614       1.59626855      31.69633566       0.03314513      -0.12813126      -0.03249683      -0.30189957      -0.42892535      -1.32329675
H       16.39733216       0.44565709      30.44048812       0.05686174       0.09527788      -0.15556627      -0.44582675       0.39176233       0.26760719
C       16.91781193       5.69406607      28.51375941      -1.18974219       0.06010301      -0.46953286       0.39825888      -0.62343043       1.41775796
H       16.02692137       6.05586614      28.93731384       0.41607861      -0.22805518       0.11080004      -0.98674996       0.00854766       0.05848138
H       17.58085775       6.28538026      29.06572212       0.04527645       0.02555541       0.11596002       1.02286985       0.52087980      -0.17819594
C       16.88463606       5.85221454      27.02932528      -1.07015452      -1.23842033      -1.33797568      -0.85854670       1.20177280       0.78894115
H       15.98096437       5.33966377      26.74493781       0.03111419       0.06379540       0.34159833       0.20440232      -0.33358330      -0.62479356
H       16.71846676       6.92344291      26.83096984       0.19855549      -0.06650764       0.18719755       0.33038290      -0.53696681      -0.16058242
H       17.79655008       5.50176087      26.62661723       0.14218283       0.61973328       0.10521524       0.47899958      -0.34621279      -0.67185612
N        9.67992041      21.29008201      35.07213347      -0.11726575       0.48030323      -0.07584798       2.24988923       0.90525373       0.10950177
N        9.06816232      23.26957301      34.64379870      -0.33062246       0.02271655       0.43631251       0.27769211       0.76015730      -0.62514182
C       10.09956577      22.47865544      34.68640110       0.48881746       0.22697088       0.29257798       0.42044533      -0.60413149       0.37335432
H       11.14043101      22.79334819      34.59884894      -0.42164072       0.03974709      -0.23348401      -0.72186193      -0.29423297      -0.07857796
C        8.33954382      21.30101457      35.11783558       0.14890445       0.96334556       0.94210559      -0.64273401      -1.37700907       0.01807817
H        7.88053183      20.35543160      35.35997432       0.21619765       0.09010862       0.23118541      -0.36387212       0.63069148       0.01188732
C        7.92916480      22.51480164      34.79569347      -0.36465695       0.43360162       1.53933400      -1.57259562       0.15747207       0.49421417
H        6.88653884      22.88102768      34.75725937       0.25422810       0.17173659      -0.14242714       1.32660668      -0.22779375      -0.20782110
C       10.60141136      20.23775653      35.50732858       0.05278254       0.56934601       0.68858156      -0.99977354      -0.50308519      -0.33272576
H       10.86816405      20.26495625      36.53960236      -0.09235771       0.05520082      -0.17086928       0.30222085       0.50110445       0.30632200
H       11.41110156      20.14453501      34.83421401      -0.02621881       0.08041236       0.07014690       0.67093018       0.24893928      -0.09905832
H       10.07309740      19.33089491      35.40852005       0.09352736       0.03549601       0.27002274      -0.38214106      -0.53379823      -0.11278084
C        9.19619386      24.66097549      34.18153333       0.01011368       0.27701695      -0.33817257       0.75759624      -0.28060839      -2.21594794
H        9.69124420      25.30776519      34.86218441      -0.11482562       0.22839166       0.22619476       0.19907727      -0.02073221       0.71475862
H        9.89139184      24.55640816      33.28455353      -0.01431600      -0.21942451      -0.11655838      -1.11710877       0.34460243       1.39069459
C        7.89359928      25.27998057      33.71922336       0.86476412       0.46629090      -0.14434979       0.33519940      -0.55059645      -0.56263653
H        7.76296908      25.04188547      32.66366327      -0.06996390      -0.26822519      -0.06620413       0.08210856       0.36967770       0.09833873
H        7.06485644      24.77249653      34.17928164       0.01725435       0.00747092       0.03593999      -0.25657807       0.61324647       0.34362768
H        7.95074436      26.35698006      33.86045870       0.41219952      -0.18342073       0.10768083      -0.39960652      -0.08426536       0.02009306
N        2.19556370      13.16319722      27.59240143      -0.51650268       0.17894538      -0.38482595      -1.29584757       0.85233128      -0.98524839
N        0.56170906      12.53195234      26.22867047       1.01178790      -0.00523958      -0.32718914       1.22489114       0.42015097       0.98053459
C        1.58729792      12.13145983      26.98328898      -0.05798001       0.05622965      -0.45262347      -0.11187238      -0.71359191       0.01315618
H        1.84604501      11.04888139      26.97222938       0.05490764       0.31434065       0.04862227       0.02922000       1.57023820       0.50911898
C        1.47804320      14.31429785      27.15348430      -0.90683925      -0.37182317      -0.53464288       0.39423480      -2.68265303      -0.48513140
H        1.81042290      15.24687825      27.39332208       0.05863788      -0.20174174      -0.13978773       0.18828478       1.39494255       0.64860258
C        0.47129738      13.90470875      26.31559844       1.39710057      -0.04572053      -0.26655899       0.13372788      -0.32453134       0.66545811
H       -0.30127520      14.40935937      25.77673808      -0.26976556      -0.12310325      -0.14856894       0.22993723       0.22106221       0.05267999
C        3.45795554      13.16629020      28.38978775      -0.05847456      -0.72906776      -0.14302105       0.52386303       1.16239473      -2.01137144
H        3.88122793      14.19436479      28.33891750       0.24327006       0.24340980       0.00202016      -0.66603910      -0.88425059       0.43037109
H        4.20522625      12.61320118      27.82466942      -0.10262642       0.00726855       0.00672679      -0.32574509      -0.34301854       0.37320635
H        3.38157953      12.83699307      29.38754359       0.12790943       0.26352647      -0.06616627      -0.31050049      -0.32552670       0.67652966
C       -0.18383233      11.66928160      25.33374748      -0.40469653       0.11480475      -0.09486623       0.68295010      -1.16110698      -0.63623149
H        0.21864937      10.65078343      25.45029292       0.26834408      -0.09990301       0.07963178      -0.09266631       0.66760913       0.12243459
H       -1.19230012      11.56555160      25.66119348       0.12984834       0.28607072       0.09640617      -0.38724977       0.38522004       0.08924368
C       -0.02132751      11.99850078      23.84515491      -0.03423047       0.14844195       0.21346693      -0.36390507      -0.35809931       0.56733640
H        1.00044202      11.85296077      23.50363379       0.05356475       0.20597812      -0.14647259      -0.10327046      -0.13185853       0.09122955
H       -0.68660610      11.25361142      23.43354925       0.08550192       0.04843095      -0.10862210       0.17609067       0.11420184      -0.71165319
H       -0.33061414      12.98133600      23.52766061       0.06187139      -0.02587415       0.00545531      -0.22349431       0.16014372       0.21719039
N       18.80284106       6.02211577      40.47552464       0.07747584       0.53932583       0.59269413       0.14931230      -2.92367449       0.67305189
N       18.68231877       7.64363833      41.75500246       0.38810954      -0.11258451       0.06541798      -0.36755856       1.63451842      -1.21124748
C       18.63845403       7.28103561      40.48982012       0.57519385       0.03474054      -0.58499323      -0.60562802       1.80166753      -0.40450290
H       18.37246840       7.91611676      39.59552142      -0.18978305       0.15603006      -0.01276364       0.64959773      -0.93333015       1.66442949
C       19.03110041       5.52402811      41.80952883       0.20867328       0.84352582      -0.09930693       0.21339447       0.67358694      -2.75771618
H       19.24061916       4.47774511      41.99172067      -0.06278333      -0.19156699       0.11697918      -0.29407901       0.35255468       0.15126143
C       18.99167899       6.60405085      42.57048272       0.32356783      -0.15758384       0.04626624      -0.39460836      -0.93139790       0.56563154
H       19.04844399       6.69966395      43.62759638       0.06333957      -0.04426396       0.06369175       0.31050901       0.12229834       0.05929820
C       18.67086610       5.20952909      39.24578263       0.14171016       0.16403446       0.04411469       0.47705737      -0.03055768       1.94932128
H       19.02756281       4.23727761      39.58464548       0.21308072      -0.02470709      -0.02520340       0.03108337       0.11282485      -0.67599145
H       19.24856658       5.70523454      38.50692266      -0.10381289       0.06517084       0.14703217       0.47412855      -0.11969257      -0.49814925
H       17.65835635       5.16162217      38.94185335      -0.13574746      -0.03612615       0.25603336      -0.62179242      -0.08968774      -0.10721553
C       18.39236711       9.00619898      42.19882091       0.13662556       0.73005177      -1.06085812       0.38340011      -0.36740834       2.03249284
H       19.21943655       9.25891783      42.88737657      -0.28301768      -0.11137023       0.28545135      -0.52555613      -0.17351170      -0.53865827
H       18.36760879       9.74338315      41.45076963       0.11935161      -0.00230259       0.11538712       0.12649223       0.20114762      -0.97686452
C       17.08886301       9.04142851      42.98328668      -0.46141069      -0.40835902       1.02717579      -2.01506514       0.21893620      -0.08976618
H       17.02136192       9.99915269      43.47741808       0.21181532      -0.14162837      -0.00556481       0.00032710       0.13839268       0.07619832
H       16.11977815       8.95791823      42.40807204      -0.28278450      -0.11473884       0.01631381       1.52032433       0.23333692       0.14146183
H       16.94800480       8.28830760      43.74675647       0.01197918      -0.16160321       0.12057911       0.55339895      -0.10609738       0.04760859
N        5.26990011      12.60762466      34.00296439       0.24727362       0.37426270      -0.62658156       0.10339389       0.77104480      -1.62181659
N        5.17446213      11.12003982      32.50392814      -1.27391061       0.18138286      -0.07895591      -0.52636713      -2.15397627      -0.60148796
C        5.19545099      12.39863592      32.69923651       0.10769935       0.52574368      -1.33666686       0.70967814       0.13024754       0.64658457
H        5.44036179      13.05822388      31.89263434      -0.11366289       0.15868017      -0.07858557      -0.42042517       0.41417120       0.31246293
C        5.11456189      11.41838242      34.64167516       0.58960541      -1.70033967       0.42891834       0.33808095      -0.70512318       0.64694856
H        5.15671344      11.33128675      35.70018863      -0.09597679      -0.13667582      -0.12018566      -0.23007259       0.12326534       0.13104874
C        5.07688072      10.45545064      33.72957170      -0.19129145       0.63305419       0.95734576      -0.00618016       1.14947497      -0.42303051
H        5.03826893       9.40540463      33.87741357       0.04665072       0.27054274       0.05952807      -0.11947291      -0.25474131      -0.18097155
C        5.57683196      13.89673421      34.58857471       0.05029521      -0.52103585       0.82343432      -0.50528649      -0.31750770       0.73774553
H        6.64847736      14.07943014      34.53951515      -0.07989350       0.17547178      -0.14084113      -0.34002349       0.18334751      -0.22962749
H        5.29606164      13.76731815      35.63135022      -0.21700764      -0.27267830       0.05956188      -0.06660179       0.58075822      -0.51866388
H        4.93031600      14.61909338      34.07475608      -0.11520660      -0.11218311      -0.11466648       0.78088038      -0.05185705       0.57732503
C        5.16242730      10.45667720      31.15938461       0.58590601       0.13276323      -0.07336710      -0.01593722      -0.07568279      -0.52679543
H        4.15747888      10.47169806      30.76524110       0.05306432       0.11964761       0.28025210      -0.05808057       0.69480053       0.35054754
H        5.76934057      11.05662019      30.45490535       0.14181679      -0.28474302      -0.00053085      -0.28615195      -0.64267665       0.55233107
C        5.38078771       8.93642430      31.07208524      -0.84635653       0.25029250       0.39319378       1.18276995       0.55809210       0.89093284
H        4.79972779       8.62731792      30.24564550      -0.12489600       0.11529116      -0.03494497       0.02575078      -0.49253920      -0.89250293
H        6.44794248       8.64177053      31.02500593       0.34635318      -0.12204529       0.23782109      -0.70249380       0.24274388      -0.29296689
H        4.95500003       8.38137654      31.88819052      -0.22584424      -0.10222894      -0.14858567       0.03430178       0.18382755       0.26322511
N       20.68083153      16.11554410      34.28408583      -1.02237545      -0.54884198      -0.21217849       0.19652798       0.95539915       0.48148499
N       19.90367236      14.49398501      35.33376356      -0.31335044      -0.21755228      -0.86265667      -0.66187177      -0.85538064       1.00655266
C       19.80723312      15.77932496      35.19587192       0.47555560       0.82269132      -0.53809680       1.40552658      -0.57153496      -1.19007976
H       19.27379421      16.45407572      35.77257941      -0.32034615      -0.17709749      -0.35302096      -0.48642943       0.48558871       0.58601960
C       21.34108311      14.98782492      33.83106090       0.93209985       0.66831861      -0.69745635      -0.24440068      -0.47291969      -0.82651362
H       22.05827466      14.93666139      33.01261959       0.14290269       0.20029644      -0.19513425      -0.21619209       0.64382216       0.70594319
C       20.82403009      13.94650932      34.48273830      -0.13268608       0.10543510       0.05090699       0.74200609       0.87044974      -1.34763460
H       21.09515066      12.92463327      34.28712780      -0.03008189       0.00662601       0.17373685      -0.52025698       0.26357475       0.66242974
C       21.06557807      17.51404180      34.08911553      -0.94953553       1.37559488       0.52723927       0.45990574      -0.38982586      -0.97999882
H       21.33054355      17.62830924      33.05155070       0.06988686      -0.21825211       0.11314414       0.19239377       0.01672817      -0.03945456
H       21.89923842      17.77779805      34.72413526       0.01192162       0.02438477       0.26797889      -0.03344581      -0.04839193       0.02901398
H       20.23586277      18.15519419      34.25431472      -0.06798013      -0.32791071       0.01103843      -0.44305460       0.26514557       0.30899863
C       19.21784299      13.74643971      36.36454544      -0.39846996      -0.90994999      -0.32430534       0.10819388      -2.42242084      -0.82243002
H       19.22064352      14.21632062      37.27839511       0.04874192      -0.06041687       0.03499155      -0.48603565       1.30024960       1.01783458
H       18.21962296      13.55104296      35.95756896      -0.23311021      -0.11731485      -0.25427320       0.32960697       0.04726046       0.46585327
C       19.98805749      12.44362573      36.68588755       0.30497598      -0.19249259       0.48215323      -1.76870468       0.00307799      -0.52690900
H       20.19796301      11.87671087      35.79873731       0.43246373      -0.04945086       0.19555708       0.18691806      -0.24161235      -0.02861407
H       20.83366130      12.63531191      37.25892122      -0.06331368       0.09119560       0.11044961       1.34070173       0.37080049       0.32008290
H       19.42761164      11.80837622      37.34909386       0.01408903       0.10971238      -0.14075637      -0.31548898      -0.09149398      -0.02832153
N       21.59823569       0.05847972      26.92215327       0.63379257       0.28192497      -1.29236146       1.54465638      -0.60451581      -0.58630092
N       21.81879920      -0.14134043      29.05426733       0.01572487      -0.23181085      -0.58637948      -0.66986716       0.09019482      -0.36415801
C       22.47937125       0.01773397      27.92685421       0.24073715      -0.04295383       0.29332017      -0.33555405       1.08601587      -0.72905015
H       23.50149905       0.35491318      27.80662244       0.32893290       0.05070069      -0.09139028      -0.40984982      -0.88565779       0.40833333
C       20.34532208      -0.07470333      27.40565550       0.88143707      -0.22697570      -0.08204324      -1.26716346      -0.66328336       1.93804177
H       19.42321164      -0.12523772      26.83040200      -0.14726941       0.35193234      -0.32901302       0.76213909       0.22734450       0.03460897
C       20.49980512      -0.18374090      28.77995471       0.42358012       0.41818184      -0.26940795      -1.99851397      -0.13355534      -1.02651132
H       19.74792005      -0.28342581      29.58465943      -0.06979189       0.05528237       0.00424918       0.80876325      -0.04185083      -0.84683466
C       21.95900547       0.25698607      25.51126486      -0.67786051       0.41364898       0.11943400       0.07744156       1.13543836       0.82990211
H       21.53580260      -0.43906938      24.80484662      -0.08403531      -0.02853972      -0.11143004      -0.23694108      -0.06131844       0.16148846
H       23.02482900       0.26253077      25.44490621      -0.08456865       0.18976587       0.01692139       0.32087247      -0.21821620      -0.12125004
H       21.64764588       1.29060869      25.37219443       0.11082170       0.12286191       0.27824391      -0.06628386      -0.37201872      -0.54069816
C       22.21546087      -0.03241315      30.42067294      -1.16576063       0.01351776       0.35459338       1.31139328       0.24489778       0.46540377
H       23.28191741       0.08208259      30.37254208      -0.10475755      -0.03675143       0.02225781       0.10450162       0.41299879       0.08605368
H       21.71797911       0.78902585      30.85568784      -0.29077446       0.39911122      -0.09162092      -0.10922458       0.74862672       0.28628739
C       21.96270726      -1.24835342      31.20596877      -0.73754266      -0.16581895       0.35489750       0.18600040      -0.31099505       0.69868178
H       22.68198417      -1.22075896      32.01418147      -0.25873967       0.09442649      -0.06206085       0.15608389      -0.31615486      -0.04998404
H       20.99620495      -1.38041775      31.71805061       0.06329996      -0.13301231      -0.02010145       0.28354994       0.08629921      -0.87469065
H       22.21933792      -1.98019120      30.46153463      -0.04806360      -0.21589258      -0.07062905      -0.21920917      -0.88786167       0.44694551
N       17.05583967      17.44766687      40.33640128       0.70250519      -0.74625490      -1.09933805      -1.89845312       0.29254766       3.82162085
N       18.14179174      18.60910384      39.00237004      -0.25492778       0.01777440      -0.60316722       0.18425044      -1.90308668      -1.88754977
C       17.58490719      17.42419162      39.17338260       0.47383936      -0.09882321       0.07583003       0.42202088      -0.24692416       0.24709221
H       17.67745855      16.47854770      38.65314219      -0.26594008      -0.18920911       0.20919163       0.20562451       0.84163023      -0.30073553
C       17.20618605      18.73062839      40.92184343      -0.05280991       0.99489872       0.68030983      -0.90313155      -1.48067754      -0.15955285
H       16.75563674      18.94902456      41.90684958      -0.22714979      -0.00195343      -0.04175187       0.64548937       0.05050221      -0.99998390
C       17.85601684      19.43897227      40.01460178       0.06920505      -0.76613908      -0.04284416      -0.07082248       0.87125458       0.81405192
H       18.18437420      20.44995047      39.96814356       0.24660263       0.19568641       0.20497657      -0.10432489      -0.00160830       0.22549890
C       16.32111314      16.32723656      41.06082527      -0.21649689       0.01319515      -0.10067351       0.85730578       0.67222203      -0.16928022
H       16.93264326      15.89919881      41.87173603       0.02937145       0.02433041       0.02125082      -0.24831945       0.37128968      -0.51206188
H       16.11969993      15.56603496      40.36150455      -0.04904909      -0.27535797       0.13954638      -0.02277503      -0.59019505      -0.56240327
H       15.35064276      16.61411661      41.46606373      -0.11115648       0.05292718       0.08988866       0.38703498       0.30256475      -0.15468909
C       18.95310920      18.92531053      37.84191209      -0.69265279      -0.66992011      -0.46362909       0.50508088       0.38236490      -0.18181175
H       19.78236199      19.48734688      38.23654522      -0.03654084      -0.05920342       0.16330519       0.00055706       0.26560251      -0.13173322
H       19.37389667      18.03190392      37.44612201       0.01295774      -0.17120276      -0.28640408       0.04105321      -0.50224028      -0.04911323
C       18.19272457      19.65388699      36.76021234      -0.84278100      -1.20836263       0.09023660       1.61272592       1.28328282      -0.16186181
H       18.88724176      20.04816768      35.98388324      -0.12677874      -0.10955787      -0.14484229      -0.59559856      -0.55321560       0.45487208
H       17.43917095      19.06332257      36.32395780      -0.16793760      -0.11854871      -0.12587118      -0.68203698      -0.56019694      -0.41869947
H       17.76702398      20.52557923      37.20863792       0.12111909       0.06506465      -0.14813187      -0.44584276       0.28245386       0.04742054
N       13.92139133      20.60037598      38.18378103      -0.76103377       0.48384756      -0.05416204      -0.03035793       0.64172261       0.89034491
N       14.25353259      21.60883729      36.29782311      -0.68618553       0.62226580      -0.26193104      -0.02661715      -1.19302441      -0.39761157
C       13.92637267      21.74318328      37.57401077       0.32013683       0.70307736      -0.43154722      -0.74894795       1.20500573       0.10874311
H       13.58508767      22.62678575      38.09976719       0.04875930      -0.11858467      -0.17807906       0.90522752      -0.04612094      -0.50142803
C       13.93915802      19.64991173      37.25015532       0.44435227       0.36023114      -0.19340809       0.48202154      -1.20926031      -1.75963594
H       13.79224103      18.63545116      37.50195689       0.05118013      -0.00543770      -0.09538245       0.14776956      -0.46719575       0.13160326
C       14.27699862      20.22220287      36.06011655       0.10040944      -1.34059525       0.45157977       0.10400181       1.83080201       1.34184759
H       14.52310676      19.86971110      35.10335937       0.03928223      -0.31871220      -0.30188337      -0.26718160      -0.47064493      -0.41929747
C       13.87566739      20.41626108      39.63319606       0.30527200       0.49882845       0.11890384      -0.28088297      -0.41393141      -1.29156758
H       13.14805753      19.72031740      39.86439085       0.29034553       0.12254849       0.08074913      -1.12698967      -0.71117482       0.15914969
H       13.63777142      21.32299987      40.09044935      -0.12193077      -0.19224414       0.05114693       0.06172133       0.89902178       0.66435074
H       14.75608267      19.94205368      39.93410334       0.06055559       0.15184987      -0.21088986       1.07746487       0.08821702       0.47627417
C       14.36882838      22.66222414      35.24186464       0.00355998      -0.15867325       0.13704442      -0.47250637      -1.16186524       1.32584534
H       13.39884033      22.69726711      34.80531072      -0.07713464      -0.12847594      -0.01281547      -0.13794404       0.04331929      -0.65532919
H       14.48942196      23.53926391      35.79345808       0.03835938      -0.24712370      -0.02511191       0.17748881       0.95982633       0.48344982
C       15.55765268      22.45337816      34.34594086       0.18115676      -0.12547574      -0.28142751       0.04662296       1.44918896       0.21678415
H       16.31633898      22.00889528      34.97434383      -0.13107994      -0.00881151       0.30923255       0.36803368       0.15688706      -0.25429321
H       15.28577178      21.76346399      33.60216488      -0.05948669       0.01541749       0.11023358      -0.06349666      -0.53783494      -0.84642609
H       15.86905816      23.44126295      33.89605336      -0.48639663       0.29650565      -0.00204988      -0.17776267      -1.30101075       0.48369181
N       11.10683949      13.85547940      29.72331055      -0.32526382      -0.39924695       0.10216159       0.96438849      -2.05985765      -0.97338584
N       10.34059869      15.67304147      30.48922228      -0.78459012      -1.05991622      -0.30450223      -0.10552252       0.72576062       1.47049845
C       10.73221248      15.07597585      29.40900640      -0.46877177      -0.08130334      -0.79284028       0.01908632      -0.22613089      -0.75633665
H       10.69335749      15.49947481      28.42918484      -0.20556793       0.07859257      -0.14644813      -0.06582109      -0.18754345       0.02636338
C       11.03565115      13.68677157      31.08641790       0.15549239      -0.50127057       0.21154582      -0.36716691       0.44156333      -0.77501938
H       11.30220780      12.74867393      31.50028567      -0.36581215      -0.26672727      -0.06010713       0.31285589      -0.05805188       0.43612425
C       10.71117978      14.88363318      31.56014139       0.19207295      -0.20124134      -0.45585689       0.33348629       0.36453217       0.22837641
H       10.73008065      15.29582725      32.54946905      -0.04521063      -0.29447756       0.26703062      -0.48410013      -0.43809330      -0.15692234
C       11.63096481      12.75490166      28.79970525       0.23716815       0.45107590       0.80586707      -0.29115105       2.17015762       0.11940068
H       10.90410543      11.96971464      28.84142031      -0.03573066       0.12841025      -0.06197230      -0.00901483      -0.33042552      -0.09245268
H       12.63151348      12.41013285      29.11286339      -0.15684221      -0.33774956      -0.14933317      -0.80808305       0.19253383      -0.04594051
H       11.68315000      13.16883018      27.76937834      -0.06596202       0.36722399       0.02560267      -0.15308732      -0.40348144       0.87114583
C        9.73264054      17.02547852      30.64597840       0.23841082      -0.34978328      -0.06470849      -1.58856096      -0.68573348      -0.77098387
H       10.51327482      17.72042829      30.92650810      -0.10818502       0.13486994       0.09281437      -0.23776553       0.04235073       0.32940903
H        9.39190103      17.26147123      29.64810574       0.09989015       0.04505989      -0.19246339       0.42225122       0.21599489      -0.04248357
C        8.36219890      17.01832795      31.45150655       0.31006501       0.64335734       0.11711869       1.12537823      -0.10944748      -0.43367090
H        8.42288282      16.24832309      32.22041120      -0.08002199       0.03879920      -0.03018004      -0.14528066       0.26379671      -0.02080761
H        8.20614663      17.98532027      31.91160470      -0.07336834       0.03420768      -0.08182802       0.02846228       0.00501473       0.12496784
H        7.46162679      16.82596603      30.83867664      -0.24650387      -0.01708318       0.09026418       0.70622677      -0.01619462       0.18313851
N       16.28009769      11.19275859      28.73929077      -0.66061778       0.18303083       0.23723230      -0.25427523      -2.33847467       1.33507710
N       17.50292751      12.01156347      27.18095378       0.50774757       0.28412111       0.13041263      -0.77260809      -1.83120908       1.26434074
C       16.70791725      12.29218153      28.23655468       0.54785327      -0.68769316       0.80513134       1.89448275      -0.06797381      -2.32106723
H       16.51088020      13.27003999      28.53845158      -0.30883410       0.20079204       0.04661983      -0.54538559       0.65005384       0.30808480
C       16.99412020      10.09348762      28.20536000      -0.08104295      -0.47562069       0.84585461       0.40681854       1.46246191      -0.51213509
H       16.90226563       9.09818155      28.62742151      -0.06874446      -0.05752943      -0.03570130      -0.16537585       0.43334078      -0.49894832
C       17.75268591      10.62071066      27.14919230      -0.26848909       0.23799196      -0.82199015      -1.96907111       1.29981671       0.57822508
H       18.33815049      10.23310652      26.34667510      -0.11839721       0.27566875      -0.30815425       0.36338665      -0.46687970       0.55809554
C       15.41016091      11.11142289      29.93530795       0.21529977       0.99362712      -0.07732226       0.89732394       0.69882556       0.19945804
H       16.09167118      11.37491874      30.78138438       0.04765909      -0.08727666      -0.24948309      -1.05890026       0.05260815      -0.75184740
H       15.06763738      10.10328703      30.10334424      -0.07749909      -0.24990767       0.12623673      -0.11629658      -0.04345771      -0.17305114
H       14.56240761      11.80281739      29.79871636       0.09772110       0.26307567       0.08836614       0.62266330      -0.35516561       0.30216389
C       18.15119208      12.98641089      26.33802673      -0.23676656       0.20835236       0.35107304       0.08090578       2.37150266       1.28887384
H       17.50220220      13.87336879      26.43101769       0.09704362       0.11447307      -0.08504875       0.37395482      -0.56291297      -0.23026112
H       19.07351071      13.27290989      26.88673695      -0.00494116      -0.14501545       0.39250548      -0.57001277      -0.57375806      -0.72225100
C       18.36045403      12.67557839      24.89080746       0.06595583       0.45329347      -0.79884751       0.43360704       0.13161108      -1.58421516
H       17.43822278      12.55781737      24.25857768      -0.03561347       0.07093956      -0.11802031       0.81288576       0.58525987       0.84214622
H       19.06499204      13.47756008      24.52563111      -0.20854345      -0.04659237      -0.15573447      -1.07346921      -0.87023719       0.02148352
H       18.87484382      11.74105885      24.75278143      -0.00243001      -0.19891527       0.02767791       0.17056994      -0.09420177       0.12737841
N       10.18418664      14.43723718      24.72188079       1.58067714      -0.07976777       0.18696254       0.39396075      -0.30872562       0.57041394
N        8.92207575      12.72818292      24.33359786      -0.56259184      -0.34120635       0.20141959      -0.93617431      -1.30433239      -1.28827941
C        8.98636432      13.88729741      24.88279244       0.14714650      -0.23155132       0.43834428       0.61441620       1.35090554       0.78540307
H        8.20824953      14.36651703      25.40325204      -0.08173460       0.28686762       0.08681921      -0.51699313       0.12336787       0.23010644
C       11.00034270      13.54367399      24.04836710       0.18436467       0.49884692      -0.62005604      -1.07538003       0.20182508       0.39598006
H       12.03714995      13.73422445      23.85347958       0.28294053      -0.14877341      -0.26174998      -0.06238166      -0.01666954       0.03818709
C       10.18354299      12.50682002      23.79158770       0.49031412      -0.12303026       0.20781543       0.44161064      -2.45257882      -1.19019067
H       10.40524903      11.53331250      23.26328730      -0.12374951      -0.21612479       0.15132654      -0.33038844       1.77373797       0.94239443
C       10.66514981      15.61837266      25.46126374      -0.22935366       0.05606373       0.27148311      -1.16821895       1.46700816       0.26553212
H        9.79786538      16.13790990      25.94249455       0.07597042       0.12217289      -0.13702446       0.74608373      -0.59329239      -0.88373116
H       11.18653900      16.34173999      24.80653332       0.14923210       0.04087192       0.07731361      -0.36062293      -0.81255390       0.35477625
H       11.24834856      15.37702902      26.32795422       0.06295527       0.07626976       0.27075321       0.42445046      -0.45463616      -0.22890899
C        7.66975158      11.84660854      24.14801707      -0.59770319       0.63596240       0.22512048       3.06813201      -0.43737238       0.04731035
H        7.87630537      10.97783684      24.77414953      -0.20182918      -0.10570022      -0.07054022      -0.22367760       0.29015058      -0.18737077
H        6.82143620      12.30432118      24.49339944       0.21585637       0.63114875       0.15524731      -1.23918015       0.95781379       0.59395063
C        7.51462057      11.38985599      22.70097576      -0.34539016       0.61069406       0.21505091       0.07934712      -1.67921509       0.85642480
H        8.43217552      10.86506953      22.42862032       0.19625481      -0.11154309       0.07408824      -0.31019525       0.20251295      -0.25977498
H        6.68132995      10.68292750      22.54293791      -0.10774084       0.19152745      -0.06425577       0.45354490       0.39333273       0.34226066
H        7.33819973      12.20043079      22.08449938       0.12228213      -0.03349982       0.01138722      -0.07344718       1.14091089      -0.95266921
N        3.55254462       0.03373444      40.37418611       0.03664449       0.44782689       0.22503972      -1.02273031       0.75819556       1.91229871
N        4.50278257       0.65303490      38.61833619      -0.93598674      -0.35078222      -0.88376720       1.74707830       2.15227579      -1.08764460
C        4.38078855      -0.29670786      39.46519893      -0.36555147      -0.08494124       0.56050385       1.75808550      -0.70471675      -0.32040168
H        5.13395261      -1.06804606      39.49956094       0.02076491       0.02724988      -0.05770016      -0.61733373      -0.11230971       0.23593216
C        3.00428702       1.29074612      40.11559948      -0.15086075       0.82613918       0.17309611       0.70926291      -0.65914968      -1.86511923
H        2.21588244       1.71698480      40.70001664      -0.01903601      -0.15697691      -0.22412237       0.30358069       0.18350381       0.16935869
C        3.67159456       1.69338992      38.95881456      -0.63229438       0.54969422       0.01534344      -0.59058836      -0.66175954       1.16141623
H        3.68819299       2.56222505      38.34475826      -0.12326061      -0.19341185      -0.04309144      -0.49188838       0.20069793       0.26494977
C        3.47277012      -0.67001352      41.64903177       0.48369200       0.31427636      -1.11337218      -2.01891121      -0.15336321      -0.28505724
H        4.06547785      -1.51596277      41.64352981      -0.33260370      -0.03017308       0.11677119       0.83879711      -1.09999627      -0.24159422
H        2.44185795      -0.98637173      41.81557501       0.14805423       0.03912456       0.39464086       0.29733645       0.13019026      -0.15809659
H        3.76228954      -0.09596862      42.47112673      -0.07039610       0.08414185      -0.18655070       0.36907351       0.88466003       0.58636720
C        5.67814987       0.83725335      37.68960369      -0.47054198       0.19750325       0.99705273      -2.28840807       0.33312218      -1.38183964
H        6.43962076       0.17345975      37.87733058       0.28893089       0.18861703       0.22210333       1.04890736      -0.73194316       0.65299981
H        5.20769456       0.42192301      36.80482582       0.09968175       0.16082163      -0.09568623       0.32344072       0.27366724      -0.12150145
C        6.17918430       2.28102987      37.38226470      -0.17994070       0.92749051       0.08839823       0.77588112      -2.04621611      -0.05191018
H        6.69288673       2.56174137      38.26058891       0.13089912       0.13775821       0.10592695       0.10405294       0.60923494       0.56800911
H        6.98477261       2.36437855      36.62444469       0.07463125      -0.26835375      -0.03715029      -0.97376757      -0.18721417       0.17787159
H        5.35069137       2.89260519      37.17272624       0.03406946      -0.06669708       0.09243168      -0.38498722       0.85320189      -0.23854830
N        1.04436553       4.40199706      29.29300310       0.13175216      -0.51926760      -0.20167662       0.14162039      -0.18220945       0.64019193
N        3.13968800       4.75427226      29.54842822       0.62248714      -0.15031867       0.33523256       0.62772674       0.09166081       0.18172847
C        2.22978337       3.82928443      29.31075110       0.05166361      -1.49349596      -0.98125512       0.41435776       1.44801376       0.91117516
H        2.51122206       2.81366304      29.31968330       0.22233500      -0.02742853      -0.04201296      -0.85860839      -0.20976619      -0.28965424
C        1.20113475       5.73307685      29.64646417       0.23489708       0.73325862      -0.12249438       1.12884657       0.07775171      -0.30122366
H        0.39355629       6.40514643      29.83412516      -0.15594010       0.02287627       0.01422255      -0.18239782      -0.09340532      -0.36926613
C        2.55301487       5.98126387      29.58974605       0.40931373       0.46639116       0.20510005      -1.59137788       0.91625730      -0.06692422
H        3.07888845       6.93633094      29.64189610       0.06445542       0.01533921      -0.16226217      -0.15547666      -0.84822495       0.29932029
C       -0.20453486       3.69308762      29.10302700      -1.17003750       0.58256220      -0.02126273      -1.50267095      -0.53351918       0.34054009
H       -0.45836759       3.74217460      28.04314855       0.22228446      -0.25706407       0.15786052      -0.01797967       0.13320742       0.35548489
H       -1.05031000       4.09236065      29.74396609       0.10897982      -0.38531281       0.06456510       1.42856681      -0.37335278      -0.90056925
H       -0.06252536       2.62604605      29.33761454       0.29489575      -0.14102710      -0.33562758       0.03963833       0.73739203      -0.05808785
C        4.57182956       4.55752106      29.82209385      -0.54820926      -0.18805474       0.59510573      -0.39240309      -1.30947341      -0.17462824
H        4.81077614       3.48498118      29.60124506       0.05957991       0.04900929       0.04885094      -0.20226224       1.13719368       1.05510576
H        5.08561702       4.99152154      29.01934689       0.01455191      -0.10729534      -0.11430046       0.28355942       0.79414392      -0.63664132
C        5.05602072       5.21493196      31.14284536      -0.22671612      -0.48828068       0.14280403       1.10477193      -0.68133039      -0.53030026
H        6.14560247       5.15000499      31.00517508       0.05071170       0.09393859      -0.08024364      -0.41712426       0.83837929       0.31176076
H        4.65899767       6.18500462      31.49383901       0.02403681      -0.29859835      -0.10001570       0.37264270      -0.40785831      -0.85146929
H        4.96744649       4.58487603      31.98312371      -0.32195574       0.02582880      -0.06848009      -0.52659806      -0.74719264       0.44606301
N        1.02702930      12.17674561      41.26830449       0.14627884      -0.53029683      -0.26155231       0.85314891       0.32102234       0.96532458
N       -0.86878211      12.30200190      42.32918081      -0.08132760       0.29995635      -0.19867904      -0.62815150      -0.29551976      -1.37548009
C       -0.25374027      12.30461451      41.15558329       0.17913553       0.25662478      -0.15963865      -1.17840284       0.93518848      -0.16720805
H       -0.79526694      12.53141480      40.26650958       0.05939411       0.28081568       0.02680430       0.21749087      -0.18456402      -0.31914660
C        1.27506818      12.05053031      42.59314713       0.50263018       0.02022197       0.20424317       0.42912743      -0.61115246       2.20604249
H        2.28765321      11.90313037      42.97606061       0.14491475      -0.07362251      -0.18568604      -0.64540590       0.02329429      -0.45970774
C        0.07626017      11.98639452      43.27129995      -0.24051862      -1.12835338      -0.10770051       0.45839823       0.50059261      -2.32088175
H       -0.22357642      11.77968955      44.21807680      -0.31017999      -0.08073820       0.29179694      -0.05922485      -0.11367777       1.71247749
C        2.06643177      12.13749846      40.26153165      -1.11240933       1.08198609       0.95091416      -0.12019640      -0.02152791      -2.38601686
H        1.79743805      11.25975457      39.62381900      -0.00974227       0.06095088       0.13538693       0.87947872       0.64718212       0.80578413
H        3.10629350      12.21656481      40.62045510       0.07864372       0.17203716       0.38399228      -0.82695920      -0.41318851      -0.03923410
H        1.98164997      12.97331536      39.55956797      -0.32109364       0.01344541      -0.01434518      -0.15266353      -0.23494445       0.70107095
C       -2.36800798      12.40154653      42.44975787      -0.43815647       0.17248036      -0.18016808       1.05263897       0.85277709       1.00569619
H       -2.82539591      12.51103431      41.49509359      -0.02989055       0.01989680       0.06937322       0.08156124      -0.17722973      -0.58547117
H       -2.72960067      11.51375621      42.90953263       0.20383085       0.19039572       0.02027223      -0.07242043      -0.37174787       0.14114105
C       -2.79424453      13.61633304      43.27543230      -0.14344622       0.75192047       0.10927616      -1.09272385      -0.39089166      -0.57071789
H       -2.36319013      14.54132720      42.90393294       0.31530143      -0.11286810      -0.05580754      -0.12917581      -0.06174233      -0.05914886
H       -3.91127137      13.64612927      43.21473734      -0.04368646       0.19895396       0.31130153       0.95514605       0.24515915       0.12270213
H       -2.52291438      13.49758855      44.29758315      -0.13337253       0.03180016      -0.08219249       0.14272182      -0.03801921       0.52253154
N       11.11587699      21.89342291      45.11740428      -0.15405694       0.26354551      -0.21147240      -2.80489416      -3.29994167      -0.78055787
N       11.55307761      22.72976310      43.20931803      -0.81109661       0.68493514       0.37088569      -0.86889059      -0.35526147      -0.05097336
C       10.98111687      21.72549802      43.81428524       1.30622807      -0.60839577       0.39157868       0.67651257       1.14498984       1.28226030
H       10.40164265      20.99853712      43.37698818       0.20077681      -0.11320036      -0.22499960      -0.62322818      -0.83686285      -0.72907741
C       11.69407269      23.06856219      45.32562361      -0.74484309       0.73276979      -0.94062590       0.73445260       1.46715142       3.20325664
H       11.88509283      23.42301744      46.35218841       0.24224479       0.10092680      -0.06909122      -0.08910637      -0.37764846      -1.09117076
C       12.00377353      23.57957392      44.19740905       0.57596112       0.50971332      -0.38942538       0.69711335      -0.37356184      -1.50929341
H       12.60833543      24.39647668      43.95691572      -0.02893886       0.16402681       0.21495119       0.01497056       0.93880368      -0.05937144
C       10.47377508      20.91293465      46.08668293       0.46014781      -0.78779148      -0.15609498       2.52357106       0.95703278      -0.27006277
H       11.33025030      20.26746351      46.32521783      -0.06139877       0.06798722       0.30106727      -0.63906454       0.12397068       0.06551285
H        9.67739742      20.28712611      45.70166143       0.06982621       0.30472854      -0.07993693      -0.03420677       0.41303211      -0.13257394
H       10.22775332      21.45984069      46.97911234      -0.01227335       0.04438633      -0.29556381      -0.38201253      -0.07171318       0.07168909
C       11.41916526      22.97903477      41.76305024       0.30790599      -0.12714301       0.96021925      -0.18081940      -0.09358066       0.29924471
H       11.50050070      22.03587945      41.24936142       0.23164089       0.04460326       0.16229854       0.27759735      -0.04668037       0.02517190
H       10.39791284      23.30233885      41.55661314      -0.20088593      -0.01733172       0.14026050       0.38034938       0.20512932       0.19969854
C       12.46548348      23.96247990      41.33284924       0.37213627      -0.61058197      -0.36103410      -0.46298645       0.91044874      -2.26455808
H       12.19805077      24.24510304      40.24780190      -0.01920476       0.03229668      -0.07703238       0.92260471      -0.77386288       1.72820664
H       12.36343888      24.92152341      41.83887801      -0.06914547      -0.07593300       0.10490339       0.24313068      -0.26500311       0.14292302
H       13.47807238      23.52456957      41.44889684      -0.18336065       0.20310749      -0.00696725      -0.54583619       0.47379373      -0.29888098
N        7.14494176      17.96878749      43.31498320      -0.37485627      -0.17471729      -0.18281252      -1.29914983       0.92099511      -2.62600294
N        5.62515949      17.52193007      41.84467871       0.65869039       0.48709828       0.12837529      -1.11075625      -0.35490866      -1.41807704
C        6.60295737      18.35691189      42.13046350       1.22530446       0.45904979       0.51898511       0.15963769      -1.06473388       0.90783404
H        6.92895892      19.11223125      41.44409431      -0.08376506       0.13402064      -0.17928191       0.27717345      -0.06578330       0.26087737
C        6.34015305      16.99262253      43.87920352      -0.03439953      -0.50928060      -1.24894759      -0.40094652       1.08781361      -0.54937655
H        6.47100074      16.63305601      44.87874217       0.31587251      -0.48145965       0.03658473       0.23041696      -0.31158215      -0.26734743
C        5.39410999      16.75409791      42.92572156      -0.19511011      -0.06692883      -0.02729377       0.44825566      -1.82251736       1.44867900
H        4.64722578      15.97839060      42.90538635       0.31018013       0.02857069      -0.17620102      -0.08340609       0.54201586       0.11338338
C        8.30751587      18.61820177      43.82242159      -0.35352167      -1.04840779       0.14754446      -0.23330443      -0.36880967       0.99652366
H        8.62532873      17.97598910      44.62822915      -0.27166302      -0.29311367      -0.18844292       0.46450670       0.22334004       0.01523477
H        7.94937281      19.56252247      44.17275119       0.12861567      -0.09512185      -0.25932286       0.19306687      -0.07137227       0.53092157
H        9.01877374      18.74840542      43.03508222      -0.35330475      -0.05881111       0.05992618       0.28915131      -0.07631093      -0.14113523
C        4.75579126      17.41091066      40.59876218       0.39951115       0.28278392       0.30661417      -1.16665477       2.08491580       1.59282139
H        4.67271918      18.47079475      40.33528628      -0.00695766       0.01682807      -0.07273054       0.39619851      -0.53244206      -0.30494117
H        5.12962758      16.86270051      39.80443882      -0.56160340       0.00225931      -0.00066938       1.03125528      -0.59818740      -0.77162743
C        3.25553652      17.03719674      40.79899399      -0.32681665       0.21972301      -0.27690305      -0.49546845       0.72809468      -0.73792153
H        2.97481658      15.99359385      40.97176895      -0.05833141       0.06131458      -0.11986709       0.46853430       0.14854421      -0.46558502
H        2.86619526      17.53505844      41.65580349      -0.16786496       0.08123480      -0.00781564      -0.01335479       0.36808970       0.43448546
H        2.65009553      17.51648118      39.95951294      -0.01385620      -0.14890873       0.02423008       0.86775336      -1.18930202       1.11387895
N       20.53221454      21.12626364      41.25662493       0.62365837      -0.43696409       1.09732881       0.82040699      -2.09379948       0.69658148
N       20.98509847      22.38142781      39.51998289       0.74094256       0.97327365       0.13818991      -0.25423778      -0.10104434       1.12346758
C       20.26603263      22.20073388      40.62629838      -0.91844798      -0.12876331      -0.62220452       0.58101007       1.41435462      -1.42301350
H       19.67097062      22.91043521      41.02677490      -0.29977301      -0.02257932       0.09369407      -1.27283014       1.22515043       0.45499237
C       21.66019913      20.59757073      40.68043965       0.37998405       0.92718865       0.64379574      -0.04228726      -1.34199823      -0.61105148
H       22.19107993      19.68648353      41.03357749       0.00722104      -0.20958662       0.00166032      -0.54353037       1.34398895      -0.21592833
C       21.85327254      21.31972305      39.56451941       0.15990780      -0.47345657      -0.67319284       0.36431219       0.63879165       0.37097249
H       22.63194249      21.30245348      38.89033404       0.18614406       0.01064096      -0.10753189       0.72893593      -0.41119078      -0.81266124
C       19.94423553      20.65338972      42.51350196      -1.04996579      -0.39140646      -0.20923953       0.37595999       3.41215775       0.73661330
H       19.45576768      21.56848509      42.97258750       0.00650955       0.11668728       0.07458397       0.29316639      -1.46163441      -0.70997516
H       20.77868036      20.45838017      43.17471877       0.15297400       0.06590673       0.03779390      -0.22706026      -0.59256491      -0.03837815
H       19.26710994      19.87186491      42.33238843      -0.02328286      -0.04317768      -0.03083367      -0.39734753      -0.75498161       0.13705651
C       21.15042097      23.64589381      38.71134429       0.12696410      -0.25659396       0.36430407       0.23971017      -1.44963257       0.76652142
H       20.37850251      24.33525075      38.91503237       0.00766640       0.07602052       0.29278308      -0.55908603       0.32554489       0.51815093
H       22.09262887      24.05804832      38.99823847       0.00504133      -0.07826693      -0.10613347       0.23219145       0.28422957       0.12862674
C       21.13329482      23.37397268      37.24786836       0.08134789       0.02948004       0.12728378      -0.04222187       0.15100908      -1.06645568
H       20.79722200      24.22037962      36.66019501       0.28089911      -0.01712658      -0.04844994       0.07853744       0.17207808       0.20834515
H       22.09804474      23.08929439      36.84804067       0.04354481      -0.01779276      -0.04344256       0.03977330      -0.22765896       0.13002708
H       20.40834055      22.62012406      37.03450657      -0.00052214       0.23345436      -0.05465616      -0.18517142      -0.51090672      -0.08128184
N        4.68821551      15.82137318      25.98204798      -0.34351539      -1.06413612       0.06116253       0.12682221       1.32630737      -0.35493230
N        3.35227615      16.00415327      24.30687539      -0.05974759       0.93339659      -0.15290045       1.17300677      -0.24048879       2.00277059
C        4.03034699      16.68620771      25.23131297      -1.34003681      -0.25039620      -0.08400395      -0.84486747      -1.55252041      -1.02434343
H        4.02024433      17.73757513      25.27181750      -0.05028191       0.14535555       0.24941473       0.39848146       0.43606189       0.12917077
C        4.43912347      14.53964533      25.55022120       0.15013249      -0.82111773      -0.08072776      -0.09824126      -0.20449558       0.01821322
H        4.92905022      13.64981529      25.88400430       0.05416701       0.17468595       0.01275103       0.19821106       0.16471234       0.29997701
C        3.52070912      14.65446333      24.61900192       0.43260696      -0.34832471      -0.13535390       0.72006348       2.19132687      -0.95429978
H        3.15019220      14.01741041      23.93414344      -0.15403022      -0.25716460       0.10648160      -0.89507951      -1.82321521      -0.64350053
C        5.62862073      16.27075885      26.98261245      -0.64271885       0.17734236       0.23848367       0.07598593      -0.80435293      -0.35298899
H        6.64812969      16.05633158      26.71996579       0.09562072       0.12485594      -0.21586224       0.09637379       0.20114505      -0.25483806
H        5.38862650      15.62289397      27.75973400      -0.03923287       0.06758104       0.11773626      -0.09003658      -0.23435017       1.23453022
H        5.43467856      17.29598991      27.20761445      -0.00217029       0.31947255      -0.08418375       0.11490962       0.26925882       0.19925005
C        2.59646556      16.57802918      23.20827412      -0.63781168       0.94428124      -0.19471162      -0.61757805       0.88464700      -0.26062560
H        2.27451636      17.57356684      23.57383892       0.23257867       0.08341494      -0.16723892       0.43992996      -0.61590329      -0.46759860
H        3.17484130      16.62618252      22.28552614      -0.11643165      -0.06157054       0.15547862       0.13252309       0.23479624       0.45618300
C        1.36594904      15.77795650      22.92179267       0.01286750       0.98383314      -0.59661235       0.66273364      -1.28041164      -0.84318463
H        1.05337629      15.24616242      23.78533398      -0.17146270       0.33757215       0.15743168      -0.37943205      -0.11914162       0.56648795
H        0.58888987      16.40452491      22.58500006       0.14234650       0.06297234       0.07947964      -0.71171870       0.45845413      -0.30399830
H        1.57697552      15.00571040      22.15389306      -0.08626804      -0.36250543      -0.09766130      -0.17584075       0.60721877       0.43660388
N        5.26216945       7.02973668      42.41842874       0.64133078       0.07424793      -0.08642510      -0.90339863       1.55498348      -0.21358442
N        3.14090408       7.53541552      42.42504531      -1.30010524      -0.20753131      -0.41317949      -0.54829114      -0.36488380      -0.08459897
C        4.25831893       7.70492987      41.81182842      -0.79894066      -0.29666287       0.35983173       1.39767583      -0.08394266      -0.22727143
H        4.26126576       8.29871096      40.91523578       0.11896578       0.04188049       0.20862208       0.60458146      -0.12939042       0.19081267
C        4.72391255       6.37023578      43.48895210       0.53362715       0.04181481      -0.16396387      -0.32642033      -0.64326065       0.35030551
H        5.25945747       5.61721136      44.07723515       0.06617565       0.03099190       0.04286232      -0.25443912       0.84622812      -0.40291665
C        3.41668822       6.72219280      43.49661305      -0.20029330       0.36205969       0.26635908       0.53042780      -0.32814143      -1.03108378
H        2.61899417       6.32737322      43.98863255      -0.02064011       0.01136777      -0.13412432      -0.98675514      -0.43362701       1.27630226
C        6.67810889       7.18623998      42.11435109      -0.40834628       0.10578851       0.33843802      -1.30776479      -0.10757193       0.45311767
H        7.06735820       8.03955677      42.58525124      -0.23840817       0.02179817      -0.43622938       0.25072469       0.74949813       0.30528793
H        6.63798979       7.29442396      41.07899727       0.01011464      -0.22182636       0.22136956       0.62557239      -0.10697527      -0.97535380
H        7.18582726       6.35186811      42.48944672      -0.15600971      -0.22233556      -0.15658019       0.53971286      -0.90133278      -0.08226099
C        1.80169962       7.93844258      41.89219067      -0.11216882      -0.94236639      -0.22205832      -1.19845965       0.06926969       1.73254810
H        1.92663851       8.73597542      41.17619043      -0.11030222      -0.10441660      -0.03046936       0.10363843      -0.23343586      -0.28799616
H        1.22514230       7.06242009      41.49150819       0.18736631       0.09908001      -0.10379137       1.12934720       1.01170128       0.28158884
C        0.89971271       8.50203852      43.04850084      -0.38027460      -0.70735462      -0.68477492       0.63111388      -0.65927691      -0.27887797
H       -0.07999711       8.68625249      42.63227925       0.19470005       0.00488524       0.17454880      -0.14807173       0.14590669       0.01855916
H        0.78467231       7.69883626      43.78484502       0.03574851      -0.34951928      -0.00164800      -0.08103017       0.48768537      -0.09792016
H        1.25129080       9.42605655      43.54597800      -0.12823257      -0.36945967       0.06286873       0.03966608      -0.67244996      -0.44435456
N        3.50312405       4.47193098      35.87121319       0.69998367      -0.03492030       0.10494429      -0.79406333       0.57360818       1.00101156
N        1.86923156       4.98575142      37.20387856      -0.37045855       1.21304651       0.64841481       0.21240138      -0.07357535       0.01563179
C        3.01198049       5.41012554      36.68071807       0.25916198      -0.03919726      -0.55303915       0.42243293      -0.09996686      -0.42424021
H        3.49518902       6.38034150      36.84081086      -0.06095852      -0.23898102       0.27567839      -0.75468908      -0.85350334       0.00061863
C        2.65577693       3.36429699      36.03537709       0.62712674      -0.17178791      -0.25910358       1.77135859      -1.50981122      -1.94559204
H        2.82065180       2.39975876      35.53421353       0.02402798      -0.03964163      -0.10605041       0.10638953       1.04168193       0.54819008
C        1.67241407       3.66807740      36.77566088       0.81585291      -0.05488512       1.11640550      -1.69688144       2.00322128       1.86129824
H        0.77646899       3.17509946      37.12941409      -0.20366593      -0.15076652      -0.13886037       0.71067875      -0.07128316      -0.43934958
C        4.69604184       4.66340234      35.00783731       0.20221812       0.22047057       0.73664406      -0.32219595      -2.10779703       0.72570263
H        5.40814466       5.23571501      35.54387566      -0.42600189       0.24216224       0.13804575       0.27976364       0.50596691       0.17959106
H        4.35644148       5.21205774      34.14217707       0.08422167       0.31288340       0.13141340       0.33899138      -0.36910382      -0.23492274
H        5.18227651       3.64941363      34.87278130       0.00396981      -0.10533275       0.15229955      -0.90417746       1.43989676      -0.39961399
C        0.95524210       5.81354770      38.05962238       0.16085415       0.34847015      -0.48835787       0.26456754       0.35374716      -1.49896975
H        1.35114455       6.85417943      37.92773955       0.00928537      -0.17934036      -0.01988253      -0.72386055      -1.03566302       0.24097151
H       -0.07648947       5.68310917      37.65806251      -0.03161171      -0.21356944      -0.00868784       1.02161226       0.43556286       0.09909164
C        0.89315383       5.40805926      39.49827732       0.75385983       0.17691351      -0.45798178       0.36190596      -0.33560240       0.53573846
H        0.24692412       6.11109598      39.95808244       0.11250677      -0.31207899       0.04763415      -0.26986562       0.48565813       0.40470886
H        0.33003187       4.49315364      39.60190100       0.00841275      -0.03949111      -0.16339543       0.38094136      -0.33464745       0.12142385
H        1.85757150       5.41383498      40.05807867      -0.21646326      -0.07166958      -0.04220130      -0.66780881      -0.17917311      -0.65700361
N        5.16614227       8.71970752      38.02520492      -0.51778086       0.54273553       0.61501259       0.26148525       0.32032540       0.47374585
N        6.94745816       7.56981129      37.76518257      -0.00310730       0.67654491       0.51422434      -1.75655745      -0.02666629      -1.52160433
C        5.67921885       7.74325972      37.31505824      -0.04987086      -0.24402813       0.46094754       0.96850202       1.41419473       1.78342113
H        5.10178593       7.39410126      36.50667122       0.22269230      -0.48706792       0.09583178       0.66352446      -0.67793094      -0.56937633
C        6.10362281       9.14830355      38.95277136       0.15096784       0.10748255      -0.58162052      -1.67317919      -0.62405283      -0.19691035
H        5.78820825       9.94913410      39.59898714      -0.09388320      -0.08858267      -0.14777824       0.63934805      -0.09010206      -0.02013121
C        7.13535415       8.31782657      38.88575539      -1.43097747      -0.87793803      -0.55632858       0.12362638       1.80166447       0.43704800
H        8.01337723       8.44925699      39.48149308      -0.29978232       0.24931735       0.14303777       0.15019220      -0.90623188      -0.45813232
C        3.86883071       9.36919159      37.82172764      -0.58051510      -0.37274428      -0.06547376       0.28127260      -0.02831061      -0.54614745
H        3.79736837      10.19640133      38.50649987      -0.12993236       0.04360894      -0.03680928      -0.14441536      -0.08403634       0.18239046
H        3.06663463       8.64222773      37.98364187      -0.11581271       0.03302083       0.02625233       0.28345136       0.34812928      -0.23448590
H        3.89909794       9.80361595      36.81436972       0.25388795       0.14919711      -0.13420856      -0.31668778      -0.46062846       0.44754338
C        7.98428604       6.92926847      36.99533190       0.27518779       0.12438377       0.38662955       1.14702066      -2.07266428       0.42836409
H        7.64794554       6.94497141      36.00550589      -0.08694396      -0.15457639      -0.11405082      -0.55826799      -0.56407153      -0.77003347
H        8.87002641       7.49541008      36.88662098      -0.07369613      -0.08050512       0.05385286       0.37842134       0.71320808       0.67760617
C        8.34769098       5.51446958      37.55256070       0.35167349       0.03982121       0.19070255      -0.90324516       0.23670356       0.66498405
H        9.24436510       5.08536570      37.11356046      -0.23249537       0.00599130       0.17030071       0.02703662       0.23107792       0.01655169
H        8.46689782       5.60287613      38.66584565       0.10137747      -0.18813686      -0.01781691       0.09280459      -0.20490580      -1.26456960
H        7.52223434       4.79221463      37.36858795      -0.23755448      -0.07719158      -0.13129113       0.64295655       0.64727428       0.11002767
N       13.70145731       7.69091131      32.76551390      -0.12828429       0.09252218      -0.23560553       1.66660070      -0.50929341       1.03027422
N       12.36977750       8.22689770      31.18905876      -0.54667838      -1.04658172      -0.31523229       0.62226767       0.92836350      -1.90483599
C       12.77628125       8.54571799      32.38894302       0.44901561      -0.07514479      -0.15896487       0.05936314      -1.72058834      -0.53683403
H       12.25661626       9.20692182      32.96057208      -0.03322458       0.21356128       0.37064541      -0.22973144       1.27714739       1.10153398
C       14.00699363       6.84761040      31.74243279       0.04839706      -0.22289100      -0.10066474      -1.51791414       0.57414561      -1.72573167
H       14.64504379       6.01703457      31.79243027       0.22861105      -0.00316161      -0.07717438       0.71836063      -0.18938092       0.24463502
C       13.26104129       7.28031365      30.68779721       0.48567223      -0.13142698      -1.21549089      -0.46556341      -0.62008710       0.41279295
H       13.17132068       6.87315502      29.68892779       0.01546873      -0.10959610       0.21920748       0.09477170       0.30705524       0.41053850
C       14.49116780       7.64519838      34.02038014      -1.04833025      -0.21067068      -0.27118599      -1.12329829      -2.05491861      -0.50838781
H       14.24688162       6.68102704      34.52684888      -0.07802229       0.15608254       0.04163553      -0.11623884       1.17724458      -0.27118485
H       14.21419144       8.48894075      34.55320199       0.12196644       0.18123335       0.31279628      -0.09599340       0.73775674       0.94872280
H       15.54837271       7.55671863      33.87379545       0.12632584       0.03431968       0.22660132       0.23354823       0.46220786      -0.35630847
C       11.53480523       9.14956728      30.32893267      -0.29943656      -0.68332768       0.00186486       0.75956725      -0.68067046       1.56598591
H       11.01220444       9.73756654      31.03153155       0.02980332       0.02061783       0.07436274      -0.52965615       0.42985115       0.23628884
H       12.17019871       9.80436108      29.81061130       0.08441337      -0.04393921      -0.24176586       0.69436045       0.49702970      -0.30744040
C       10.63284538       8.51873626      29.34435806      -0.45335701      -0.27420311       0.05807161       1.97116793      -0.55823774      -1.88849751
H        9.83378354       9.08489751      29.11581263      -0.09357749      -0.03447111       0.23013975      -1.89398027       1.38066791      -0.00910073
H       11.12680555       8.46755610      28.33801039       0.04277517      -0.14546826      -0.17759341      -0.27970604      -0.48959981       1.18960092
H       10.30165759       7.60625823      29.72021361      -0.06542000      -0.11151225      -0.04050449      -0.40415745      -1.20377506       0.16915571
N        2.06633330      14.70229365      36.33020552       0.40927809       0.52339630      -0.40279876      -0.34019064      -0.96948029       0.85692966
N        1.50311228      12.75849080      35.49776198      -0.39320689      -0.07995071      -1.41525178       0.95099447      -0.37518735       1.51823370
C        1.75426115      13.43997813      36.61762683       0.25736420      -0.80305409      -0.31635530      -0.71967696       0.23165710      -0.56305646
H        1.61053337      13.01759939      37.60085203      -0.20181275       0.01037539       0.05497422       0.36801332       0.19247790      -0.50458129
C        2.19401223      14.80373527      34.98046847       0.06115792      -0.31777043       0.52814799       0.82736130      -0.78465797      -1.82006939
H        2.66257532      15.62096365      34.42555490       0.05515789      -0.11161048       0.01423505      -0.74543522      -0.16965431       0.67106096
C        1.88728436      13.56844720      34.46349442       0.79985332       0.72966066       0.43705083      -0.00849038       0.43734989       0.73782353
H        1.94701237      13.14707596      33.50827028      -0.12844786       0.07735309      -0.09849047       0.20438257       0.18500569      -0.80832086
C        2.29367743      15.76596013      37.29142600      -0.01574248      -0.32504557       0.12574743       0.00217264       0.51369485       1.22690754
H        1.51096206      16.50285621      37.19446881       0.01942307      -0.16222409       0.14705680      -0.23839813      -0.24736950       0.23320196
H        3.12056497      16.31095091      36.93640195       0.12115787       0.03259195      -0.06515876       0.88319481       0.17039868      -0.06614828
H        2.46714678      15.47153595      38.37074519      -0.06261894       0.14732148      -0.17561101      -0.34671103       0.02489157      -1.57579989
C        1.40344562      11.26532001      35.47134945       0.49620089      -0.19021333       0.93885056      -1.03819766      -0.03937004       0.48058457
H        2.36561254      10.81396173      35.48426437      -0.06272582       0.15901825       0.03126583       0.57136625       0.16828195       0.25306535
H        0.85352667      10.91768481      36.37487142       0.00332722       0.41434516      -0.04885203       0.54720813       0.55074189      -0.83107086
C        0.73569308      10.70471007      34.24432132      -0.60811391       0.04686797      -0.62142493      -0.19038520      -0.84081541       0.09905153
H       -0.19468177      11.11924728      34.04694626       0.25948664      -0.23056137      -0.00826112      -0.97370471       0.80842872      -0.12782221
H        1.32062879      10.80246772      33.35397268       0.04470987      -0.24033986      -0.05787685       0.34620687      -0.03145035      -0.17885233
H        0.44337315       9.66610228      34.39981928      -0.09487207      -0.09005746       0.21019818       0.48679605       0.03699257      -0.03911546
N        9.17401390       1.76349650      26.81380884      -0.11708127       0.07934968      -0.50233259      -0.44945983      -1.09729973      -0.05818817
N        9.10330519       3.63738119      25.83730695       0.14436191       0.88235620       0.08444225       0.51472123       2.09672881      -1.03794134
C        9.83796537       2.59391561      26.08005874       0.25638505       0.74168120       0.59923013      -0.24476184      -0.32153248      -0.19637932
H       10.81301200       2.40448882      25.71141400       0.07720964      -0.15719723       0.06919569       0.31013857       0.13208490       0.00112171
C        7.83176950       2.20852561      26.86141866      -0.11280838      -0.18730056      -0.09139428       0.59212321      -0.10122837      -0.16736481
H        6.99961625       1.61568004      27.21333965       0.00676368       0.16549633       0.09217659       0.58015499       0.13652385       0.35674535
C        7.84252796       3.48156398      26.37452819       0.50907237       0.41121951      -0.03615669      -0.10335469      -0.71738470      -0.02075776
H        7.06474543       4.22785612      26.25721152      -0.22402485       0.34143771       0.32367878       0.33268115      -0.50370132       0.06153198
C        9.81248252       0.49480810      27.29586016       0.25467893      -0.33840034      -0.31787486      -1.19976230       0.45556836      -0.30410562
H        9.54902550      -0.38997311      26.73952915       0.06263292      -0.20167403       0.06914885      -0.26013208       0.24860260      -0.31863128
H        9.46058029       0.33193443      28.27008371       0.04637219       0.28817991      -0.07806243      -0.13457383      -0.07224148       0.86757370
H       10.87678232       0.56571073      27.31702417      -0.37101346      -0.08353575      -0.12280225       0.32082938       0.18857768      -0.04294067
C        9.60273862       4.89959796      25.17106248       0.98337982       0.79721464       0.48288223      -1.96244429       0.03982219       2.65097958
H       10.51483162       4.66844930      24.70314167       0.07503204      -0.09147881      -0.12559665       0.57670506      -0.10512657      -0.75345710
H        8.75381036       5.20644095      24.53713044      -0.02540768      -0.06554550       0.31888965       0.90925428      -0.03011775      -0.03805188
C        9.80826411       5.88921764      26.37756634       0.35797361      -0.07074853      -0.18164630       2.34731486      -0.45463422      -1.53511473
H        8.93652568       6.08282062      26.88012118       0.15360276      -0.08251180       0.27879024      -1.45113119       0.65225401       0.72365089
H       10.40784295       5.34797475      27.08127560       0.11566331      -0.21332591      -0.14297383       0.02897401      -0.34500260       0.30675300
H       10.48256610       6.76939237      26.26991115       0.26529978      -0.10348471      -0.18835716      -0.96017474      -0.47049995      -0.52697886
N       11.82066188      18.60690892      22.54449793       1.02567337      -0.09364890       0.83063620      -0.78264164      -0.50445452      -0.38744993
N       13.16761145      20.04445308      23.24855729      -0.11311286       0.03873085      -0.25267352       0.20448410       1.02921026       1.05324611
C       12.14154422      19.26287121      23.56843989      -0.21513369      -0.79216067      -1.17973821       0.82301626       1.10359409       0.27524983
H       11.51184064      19.24532871      24.42362405      -0.12860114      -0.21274601       0.14878440       0.28630714       0.37174733       0.38817372
C       12.60286338      19.01512007      21.50809521       0.80731210      -1.20903327       0.42820213       1.49718977       0.27628323      -0.24653686
H       12.54962272      18.59337519      20.56266871      -0.17495725       0.11765172      -0.05582244      -0.56837819      -0.26425285      -0.88616967
C       13.48376106      19.95532649      21.91579824       0.07034696       0.38700799      -0.55047684      -1.18608545      -1.07317312      -0.86900516
H       14.18578724      20.51328143      21.28222584       0.24723431      -0.10741987       0.27130387      -0.29912554      -0.36288907       1.13983652
C       10.57391545      17.89008875      22.45219793      -0.39310822      -0.71856560       0.49241850       0.45103806      -1.19067728      -1.23225444
H        9.95931790      17.84546625      23.33443534      -0.06223581      -0.00703313       0.08147555       0.47217828      -0.27912649       0.46066939
H       10.92689202      16.91209141      22.02185500      -0.12882077      -0.00987629      -0.14538616      -1.08946190       0.90409421       0.60105623
H        9.97873691      18.47474974      21.78911823      -0.32453828      -0.30092027      -0.00074434      -0.16477632      -0.10985964      -0.60916405
C       13.65322077      21.12534393      24.10794484       0.48078526       1.14113674       0.14265241      -0.19194833       0.18704522       2.22257735
H       12.81964367      21.37487347      24.79207805       0.21792107      -0.05993457       0.29070953       0.39194184       0.30333516      -1.05871832
H       14.27025930      20.71394629      24.92207215       0.14459917      -0.03178317       0.21011983       0.36938504       0.12387900      -1.08916670
C       14.24241888      22.31874097      23.31137609       0.58764853       1.53153423      -0.01911198      -1.04846565       0.03927753      -0.88099832
H       14.71963032      23.11209726      23.84883037       0.18175327      -0.09132455      -0.10099942      -0.04224291       0.06180807       0.73220799
H       14.97189893      22.02876957      22.56318249       0.03792740       0.22234293      -0.04270437      -0.04215217      -0.15011407       0.12857054
H       13.38416242      22.78227645      22.77479726       0.13183815      -0.10309582       0.07144407       0.73792810      -0.25706146       0.36004754
N       15.13844534      15.99959401      28.12360346      -0.43280992       0.04691024       0.24887322      -0.53838011       0.26400157       0.19188213
N       15.03475677      16.54733277      26.08241946      -0.39494012      -1.55067093      -0.95272083       1.53476854       1.04491463      -2.54919990
C       14.36939919      16.06614184      27.04703406      -0.62739579       0.53111594       0.37813734      -2.62896547      -1.11280267       1.51210388
H       13.28153790      15.78528769      26.98967407       0.18439761      -0.01971664       0.36913992       1.78484071       0.52387894       0.21954372
C       16.41904966      16.35394755      27.74229668      -0.18712758       0.59237496       0.00874396      -0.44813731       0.02038763       0.79537186
H       17.24701867      16.35076966      28.43059797       0.03450548      -0.17751113       0.12122373      -0.14238446      -0.19261999      -0.27445709
C       16.31901192      16.72881527      26.47877124       0.08946012      -0.39793382       0.30645551       0.82772011      -0.67109146       0.32834623
H       17.09027892      17.03136425      25.81514508      -0.14452775       0.02758626      -0.16937689      -0.39517873       0.24159095      -0.13211735
C       14.63549563      15.71205247      29.48840847       0.35694454      -0.16269678      -0.26427289      -1.44696920      -0.61684701      -0.95856189
H       13.56524961      16.02531927      29.49707651       0.18526482      -0.08157243       0.01721116       0.94195489      -0.52911259      -0.06624433
H       15.07770388      16.30850756      30.23132549      -0.12926064      -0.20239437       0.02795435       0.74836414       0.34013563       0.45433579
H       14.71500155      14.63467588      29.69931833       0.17785987       0.14651922       0.36733066       0.01203792       0.63697091      -0.03286959
C       14.62364226      16.86854368      24.69109131       1.13094997      -0.34522632      -0.89454675      -2.70854574      -1.18738716       0.98661669
H       13.70642960      16.19567275      24.53989200      -0.13714399      -0.22328941      -0.15100502       1.62706188       1.31456351       0.03497445
H       14.23574099      17.90128967      24.77471842       0.52083321       0.19667290       0.08250600       0.77747448      -0.61532545      -0.66200883
C       15.66995618      16.55675731      23.61262288      -0.14710855       0.36843169       0.20070082      -0.32217567       1.26109669       0.95045696
H       15.18748135      16.67835685      22.71459043       0.10105334      -0.29942391       0.06589693      -0.79090096      -0.07815469      -1.47322632
H       16.47390595      17.27975910      23.52651644       0.12344710      -0.19325835      -0.07490246       0.22336365      -0.25103383       0.47349347
H       15.96733367      15.54612576      23.68288382       0.15417492      -0.13562520      -0.05823021       0.55809875      -0.70907628       0.05400683
N       15.79850233      18.53209717      31.92143297      -0.89027977      -0.59388145      -1.23815086       1.43926023      -0.33416875       0.68216354
N       16.08570208      19.28354100      29.91964784      -0.51635204       0.12890662       0.21189504      -2.65607210       0.81555438       1.27062910
C       16.60446348      18.66811495      30.90719480      -0.84450311       0.33034134      -0.52917266       2.84369121      -1.64417602       0.30643563
H       17.60623008      18.23493168      30.85309049       0.05131745       0.07312744      -0.02379036      -0.72598346       0.34244350       0.19009586
C       14.80416341      19.39178610      31.76167105       0.35197086      -0.87585688       0.22793968      -2.79091942       1.49202579      -2.16695837
H       13.95587707      19.64345334      32.40914152       0.06096122       0.01848397       0.24480292       1.07893376      -0.42421827       0.14206973
C       14.89397720      19.78359026      30.43953678       1.31776440      -0.02653030       0.59367767       0.51920008       0.20274500       0.55528946
H       14.27045985      20.45416279      29.88857264      -0.08013224       0.01992680       0.02598378      -0.00469042      -0.26569015      -0.06757814
C       16.18565073      17.91778964      33.16479478      -0.03471787      -0.08992116       0.87801916       0.96346240      -0.98451706      -0.14666510
H       15.81578313      18.52496004      33.93732986      -0.15134022       0.39834834      -0.05697545      -0.17312161       0.36685886       0.73828948
H       17.28305719      17.79132513      33.24758023      -0.17814660      -0.05129280      -0.09264559      -0.82026244       0.16709497      -0.13696336
H       15.72230009      16.94520872      33.17948659       0.05338108      -0.23374997       0.04978316      -0.04176286      -0.01911535       0.17806764
C       16.63521197      19.56915260      28.64041869       0.54911794       1.18722960      -0.02918637      -0.22716334       1.50493399      -1.27668719
H       17.26486410      20.45556246      28.70970050       0.21205782       0.14857270      -0.34701769      -0.14877705      -0.23977767       0.02865947
H       17.19000514      18.78581424      28.31063401       0.13044412       0.20733664       0.11022854       1.33168257      -1.41335393      -0.02530379
C       15.58956295      19.70507456      27.55201256      -0.04441667       0.22982219      -0.02833556       0.13045925       1.95129294      -3.26085825
H       16.09062402      19.66243951      26.48095715       0.28414152       0.05264899      -0.05501586      -1.02126277       0.10017686       2.75470660
H       14.79794928      18.94322534      27.48313874       0.07959587      -0.07791383       0.10737161       0.46429619       0.23411653       0.55503809
H       15.13706985      20.74857140      27.61124282      -0.11699263       0.14697973       0.11229069       0.46323842      -1.59669776      -0.03131875
N       12.24030883       4.21793479      33.06627882      -0.46193698       1.06482673       0.92008623       0.65601335       0.23338302       1.46059027
N       11.01145056       4.61841045      31.34729758      -0.54630972       1.22512269       0.33100595       0.60684056       0.20253615      -0.42081005
C       12.00626180       3.88371271      31.84321372      -0.28044184      -0.48938877       0.28198537      -0.76058271      -0.49345283      -1.73065418
H       12.43041561       3.04822458      31.27903022      -0.16469772       0.06570369      -0.29010390       0.04373804       0.76444665       0.50610612
C       11.41206413       5.26012360      33.41125050       0.06305516       0.32719680      -1.47993210      -0.53897836       0.42929101      -1.76033962
H       11.38076736       5.60831741      34.40155277      -0.01020859       0.11343790       0.11811926      -0.04388768       0.52170908       0.42874440
C       10.74946379       5.65905576      32.24277293       0.22722324      -1.25181727       0.05479614      -0.20752432      -1.61654876       0.85130257
H        9.97472024       6.38925163      32.06578134       0.00284225       0.17085383       0.04994303       0.57002262      -0.05097391       0.05253164
C       13.20877518       3.57318170      33.97721608      -0.17334098      -0.39098490      -0.80491940      -0.46094790       0.38221916      -0.40503497
H       12.69172026       3.09405353      34.78296128       0.08238246      -0.20461848       0.03929421      -0.15685601       0.37125324       0.44716803
H       14.01644705       4.25443074      34.25696655       0.17838619      -0.30283701      -0.21605514      -0.50358013      -0.19583903       0.09677549
H       13.62349034       2.75155221      33.48663527      -0.12844123      -0.12904652      -0.00655441       0.66006488      -0.47646957      -0.68775295
C       10.44971714       4.38622683      29.97256421      -0.07202108      -0.87329014       0.44918697       0.23693698       0.91900030       0.18166875
H       11.18040985       4.89795408      29.27629396       0.27537490       0.10748092       0.17258960      -1.38871315      -0.54940398       0.68038609
H       10.56685410       3.31265603      29.91680643      -0.04734451      -0.12123960      -0.08203382       0.08059378       0.09412416      -0.41685747
C        8.90159073       4.67358212      29.82451287       0.73734091      -0.42294107      -0.18577565       0.58316921      -1.21212645       1.60299187
H        8.48818933       5.58597637      30.14879769      -0.07624160      -0.24192074       0.01416968       0.41964736       1.19274715      -0.01363593
H        8.44577300       4.44305753      28.87065113      -0.00756611       0.27921031      -0.07414766       0.21684156      -0.35055859      -0.00090161
H        8.47256551       4.05317160      30.64786892       0.05329189       0.04401462      -0.09685394       0.08635017       0.09232523      -1.20792990
N       19.59638873       6.69326328      32.52410414       0.70237584       0.10413523       0.15536903      -0.44456551      -0.10600229       0.32014587
N       18.30731258       8.43317324      32.78262183      -0.06891225       0.80193457       0.32280399       2.30831847      -0.66092912      -0.19391996
C       18.57699222       7.33650974      32.06001410       0.36290756       0.04816098       0.04601285      -1.18649547       1.96780499       0.31511719
H       17.98071252       7.06121515      31.24651755       0.12045791       0.06288514       0.28589147      -0.17282644      -0.30378714      -0.68338527
C       20.08781098       7.39969054      33.58151898       0.37641067       0.91854854      -0.90440248       1.14095823      -1.07332756       0.80333281
H       20.92874924       6.94447708      34.12781665      -0.13332095      -0.01070206      -0.23354344      -0.61961762       0.92366572      -0.26670264
C       19.32435017       8.48066754      33.72679819       0.25174422      -0.71706672       1.03049649      -1.36469742       0.71976266      -0.19244979
H       19.23758717       9.30335370      34.40273973      -0.06541369       0.09420390       0.06880040       0.81698162      -0.27103579       0.24238417
C       19.93554376       5.35015225      32.13088285       0.36965618      -0.08892766      -0.61399615       0.58122389      -0.97112729      -0.34561514
H       21.00207393       5.28332027      32.00073989      -0.11506862       0.25323413       0.29517961       0.01723737       0.08799918       0.00070994
H       19.46383201       5.10678044      31.19559852      -0.10643261      -0.01638190      -0.05508390      -0.08368465       0.19531167      -0.12540512
H       19.61749505       4.58791626      32.83495375      -0.11528554      -0.10389678       0.05611712       0.03144522       0.40081871       0.13579826
C       17.48046380       9.59135750      32.39816630      -0.08675622      -0.11723344      -0.09402374      -1.27281405      -1.62525883       0.32036645
H       17.86960723       9.98565501      31.51569541       0.32834085      -0.06835156       0.02173299       0.54631693       0.70365564      -0.68151253
H       16.58538867       9.05696337      32.09298161       0.06458773       0.15036773      -0.20393404      -0.06223386       0.44957360       0.06371087
C       17.15258289      10.58138616      33.51131565      -0.42881603       0.20252725       1.01636875      -0.24833719       1.77539846       0.41861251
H       16.55166362      10.06533469      34.24987369      -0.01165536       0.09236451       0.07664307      -0.13397186       0.13183042       0.03382284
H       18.01154430      10.99385356      34.04581716       0.06222242      -0.10216412      -0.13748913      -0.00856665      -0.37813312      -0.32054395
H       16.60806494      11.53317382      33.20836011       0.19107744      -0.09450299       0.11269626       0.45539720      -1.65231855       0.02535002
N        9.01137801      19.38071333      38.68522571       0.39423322      -0.51878789      -0.15544820       1.24584122      -0.17890834       0.47608081
N        8.11444069      18.05850103      37.32252631      -0.32959510       0.64328713       0.61013845       1.34117269      -2.15052385      -1.13774995
C        9.17512771      18.25162073      38.01558579      -0.73857639       0.21225060      -0.46370077      -0.46875999       0.92604067       0.75553609
H        9.96365766      17.55306405      38.08759674      -0.15109790       0.05312059       0.07754105       0.45593837      -0.08512949       0.07253063
C        7.78095321      19.94708772      38.40598551       0.73422450       0.05704617       0.54267088       0.39943496      -1.95711240      -0.18545433
H        7.36533257      20.80970635      38.85418824      -0.02333746       0.10411431       0.05758511       0.19459544       0.17277575       0.23864636
C        7.22240581      18.98768704      37.65253667      -0.13980297      -0.17461542      -0.17381767      -2.63341146       1.51719321      -0.57427114
H        6.21633212      18.89864069      37.25606362      -0.10189757       0.04292847      -0.25634322       0.41260518       0.20666359       0.36260241
C        9.93717998      19.76868620      39.75068715       0.02496702      -0.16714371      -0.01117910      -0.92952003      -0.25579188       0.71657625
H       10.94751552      19.55062557      39.44821230       0.07934580       0.09126656      -0.21292587       0.01029672      -0.12274887       0.00383666
H        9.64325096      19.16636121      40.66436101      -0.03110378       0.01054791      -0.04121504       0.49578169       1.09327683      -1.08532032
H        9.82779015      20.84336016      39.84436269       0.36963161      -0.12539175      -0.13522352       0.01989317      -0.20338222       0.41332059
C        7.94577233      16.89683682      36.40402583       0.36199872      -0.37094799       0.88916084      -0.43588505       0.16080679      -0.11589910
H        8.86036224      16.27664712      36.33778175      -0.19186787       0.14335008       0.27284643      -0.89202031       0.44701846       0.51299003
H        7.04591181      16.35080844      36.74438093      -0.15702177      -0.01434244      -0.07784188       0.85411853       0.09061840      -0.11049302
C        7.68793176      17.41321818      35.00024959      -0.20788320       0.85615744      -0.96810998      -2.20058450      -0.29495393      -0.24096217
H        6.76234848      18.02078990      34.99255151       0.15429074      -0.19216767       0.02572997       0.51870456      -0.50796773       0.00715053
H        8.41514598      18.05052797      34.61528365       0.06285361       0.28670605      -0.11877042       1.15981188       0.50898224      -0.23384867
H        7.54253115      16.60060944      34.27967160       0.22401350       0.08601190       0.05577452       0.12730124       0.19158814       0.37997649
N       15.58926716      20.37914007      44.45120136      -0.97094527       0.17370349       0.30573845      -0.77533184      -0.72020170      -0.03056939
N       16.96720751      19.17362954      45.47980935       0.90696966       0.14486150       0.77552248       1.10676722      -0.37411935      -0.09659476
C       16.93373024      20.33454565      44.78683899       1.82967808      -0.00007955      -0.30301981      -0.93610692       0.78822278      -0.05373908
H       17.60221685      23.76274037      42.01138235       0.27920139      -0.03538361      -0.02660648       0.97364450      -0.74768737      -0.01050528
C       14.83218022      19.24368739      44.86302826       0.50249758       0.06582083      -0.40959131       3.91297519       0.64497324       0.48357480
H       13.84525265      19.11626926      44.56921352       0.07149466      -0.02347157      -0.05922530      -1.63030381      -0.31168592      -0.16639840
C       15.79722164      18.48173544      45.49695688       0.47272366       0.02593152       0.17322431      -1.45441032       0.29009967      -0.10713800
H       15.78082553      17.56185780      46.02416700      -0.06441417       0.33660080       0.37916310      -0.44782249      -0.88251372       0.31044129
C       14.95254961      21.50376906      43.80389708       1.14548699      -0.70127581      -0.00538119       0.84290244       0.51629742      -0.07188678
H       15.03747801      21.48042626      42.72456703      -0.18926679      -0.27343989      -0.04702434       0.19095592      -0.18056062      -0.61865372
H       15.53265932      22.36741225      44.15836647      -0.13139592       0.14429721       0.05020600      -0.47549036       0.11743387      -0.12160237
H       13.89508448      21.58338484      44.02994976      -0.11350978      -0.10830768       0.03871809      -0.21620712      -0.02910869       0.45363194
C       18.17536383      18.68927694      46.16521221      -0.46786869       0.28545001      -0.32997380      -1.00414414      -0.38570866       0.33606979
H       18.10742542      17.57518802      46.18643695      -0.02533528      -0.09333213       0.20880502       0.02449731       0.48532963       0.18363402
H       18.99828992      18.91486161      45.52236045      -0.19957238       0.07781304       0.23160034       0.83524449       0.47881838      -0.39124263
C       18.29089275      19.25748870      47.57544073      -1.04346907      -0.14875345       0.55112858       2.77944119       0.51433064       0.52081452
H       18.31820152      20.38516209      47.72098782       0.17033655       0.03874258       0.00467056      -0.32705159      -1.19413684      -0.59926925
H       17.62451676      18.79209623      48.24262530      -0.43900820       0.00062354      -0.22303239      -1.76097230      -0.30750688       0.79626699
H       19.25205966      18.88440234      48.07977575       0.15188380       0.19415714       0.05611089      -0.55098515       0.48171019      -0.94186297
O       14.04680726      13.34583283      27.49759266      -0.39161101       0.67658490       1.09401491       0.72021930       0.03048081       1.11503218
O       13.84005728      14.06128134      25.37297271      -1.58724535      -0.71226264       0.48683034       0.33802703       0.04819961       0.34006933
C       14.09413343      13.18472661      26.26545257      -0.55689143       0.24792539      -0.51502656      -1.60490230       0.58057287      -1.82576996
C       14.31294547      11.77184044      25.69512988       0.21934154       0.01667764       0.21029587       1.37963187       0.18459960       0.84406484
H       14.85491926      11.87421392      24.74841924      -0.11552097      -0.07784136       0.07617396      -0.30268958      -0.25432772      -0.45859262
H       13.33863518      11.27862971      25.60398434      -0.05093316      -0.02859982       0.07529302      -0.01655848      -0.42056002      -0.18249274
H       15.01078031      11.26061554      26.38483566       0.10952059       0.05657291      -0.13533631      -0.48242172      -0.45782554      -0.09485156
O        6.19975129      10.06653792      41.83129522      -2.26252359      -1.18694382       0.15113843       0.16459267      -0.55122739      -0.25078708
O        4.00908002      10.70080352      41.92032373       0.59858924       0.90527261      -0.39947714       0.27274557      -0.43392720       0.26703898
C        5.24344014      10.77758716      42.25156857      -0.28893608       0.50304806      -0.40417044       0.40016567       0.99709032       0.12321061
C        5.65776899      11.94017304      43.27217547       0.27966406      -0.23333759       0.11236852       0.94231455      -0.74194519       0.19482675
H        5.69005829      11.49778820      44.31653620      -0.08080106      -0.08704203       0.17105603      -0.59960159       0.66559569      -0.61522764
H        4.97685488      12.75193675      43.06626391      -0.21027853      -0.13542790       0.00632536      -0.70294784       0.48105303       0.69372049
H        6.67419741      12.40048463      43.12672945      -0.00300242      -0.35759229      -0.04558524      -0.37132369      -0.70232146      -0.41872988
O       13.48173277       3.67787114      28.75960133      -0.01288323      -0.50639561      -0.49431798       0.11963662      -0.20057162       1.00746644
O       11.70557280       2.73904202      27.70396769       0.12555474       0.18739336       0.63430883      -0.48449745      -0.45863396       0.26991032
C       12.88801098       3.14838087      27.79044453      -0.25742372      -1.20007118       0.39064159       0.34524925       1.28725143      -0.31925297
C       13.70064184       3.19435859      26.47564085       0.01169350       0.02973846      -0.33998691       1.60712729      -0.79741339      -3.21195408
H       13.04887527       2.97205160      25.55594062      -0.22682140      -0.07654477      -0.28130026       0.42223072      -0.03249588       1.27133503
H       14.61026653       2.49146972      26.45778526       0.20248053       0.32980861      -0.09296319      -1.29390888       0.35415560       0.51921520
H       14.15404601       4.18819030      26.26005337       0.08806894      -0.24086160      -0.08504258      -0.49301953       0.01794211       0.62819430
O       10.16665324       8.75651046      32.90324347      -1.21271670      -0.72289104       0.96904440      -0.72412592      -0.15789746      -0.09769696
O        9.96900243       7.44837863      34.73588088       0.15610134       0.50028947      -0.55464974      -1.32606980       0.47655469      -0.46603051
C        9.46085246       8.23960476      33.83434063       0.17831266       0.36781339      -0.00557984       2.12014224       0.24318420      -0.06333400
C        7.94175370       8.66553400      33.86110508       0.33875846      -0.37508058       0.56636414      -1.08580270      -1.92960946       1.66829894
H        7.53090914       9.08955272      33.00173888       0.19072174      -0.02466974      -0.11115933       0.34816030       0.64748007      -1.80814227
H        7.77446946       9.39315883      34.63302088       0.02332051       0.00572419       0.03443708       0.09188694       0.37481350       0.75869849
H        7.30019222       7.76426564      34.05230756       0.06525947       0.10765104       0.09855338       0.48399578       0.33340000       0.03359860
O        8.88570053      15.30967114      39.06305053      -0.46873882       0.94259917      -0.30780204      -0.52569324       1.03451188       0.71242071
O        7.72401249      17.05241643      40.05949119      -0.21162676      -0.30523461      -0.40867816      -0.23527140       0.51187797      -0.25461011
C        8.34100779      15.95209105      40.06873824       0.27241460      -0.34785537      -0.66462030       1.16661306      -0.66210361      -1.21343901
C        8.55639720      15.31563879      41.45605529      -0.68217013      -0.29406375      -0.13790798      -0.29462445      -0.71767474       1.09333834
H        8.94920510      14.30402435      41.26919348      -0.21109956      -0.44194432      -0.09991274       0.20883142      -0.01242481       0.28163566
H        7.59903469      15.19958473      42.02266221       0.00367312       0.07415096       0.13059145       0.25567729       0.18083589      -0.40436931
H        9.25726432      15.91339562      42.08681356       0.00593956      -0.00147659       0.08357578      -0.10077845      -0.14853230      -0.36238663
O        9.86781196       7.84624956      40.40686497       0.08228901      -0.35681802       0.93258218       0.02656999       0.65384842       0.01974727
O       11.59353413       6.70667714      39.34967938      -0.35432790      -0.99470268       0.28071610      -0.92809468       0.35836488       1.17608658
C       10.61419950       6.84112954      40.21369214      -0.27656893       0.27088515      -0.27440993       0.89262971      -0.22173436      -1.10003852
C       10.28988509       5.61001958      41.11673566       0.73417968      -1.45238727      -0.22362427      -0.75970836      -0.15818894       1.87822467
H       11.19987110       5.36659891      41.74928630      -0.02731435      -0.23530111      -0.02852966      -0.65796535      -0.08325750      -0.64769548
H       10.00889635       4.79376805      40.43387967      -0.06954943       0.01113624       0.10779605       0.14622208      -0.35418957       0.20163719
H        9.39652002       5.79370429      41.86054406       0.06198774      -0.09999960       0.30409655       1.49869479      -0.05965087      -1.43348368
O        3.35761018      18.63674590      27.13733074       0.37567316       0.91117697       0.46370805       1.82177261       0.09775360      -0.47039702
O        2.09245917      20.54129295      26.71844553       0.26862429      -0.21730676       0.39424996       0.38478533      -1.71997575       0.31801128
C        2.31062301      19.28323339      27.04964140       0.36605100       0.56570108       0.51991958      -1.24821589       0.67574751      -0.18213390
C        1.12538958      18.37755053      27.48500396       0.39107912      -0.27128003       1.10319995      -1.70982330       1.91698383       2.25058669
H        1.27294895      17.31275702      27.31666746      -0.02489390       0.19511205      -0.25629601       0.34296885      -0.28320998      -0.25367809
H        0.20203008      18.71993644      26.98265927       0.10186448       0.19224434       0.19920199       0.06128960      -0.21045721      -0.20120156
H        0.97795184      18.58407638      28.62341644       0.10595959       0.18347638       0.20284064       0.18036226      -0.65062080      -1.61820012
O       11.95641642      21.21181391      32.84828237      -0.01740748       0.02735587      -0.62313233       0.13024199       0.12994700      -0.11948291
O       12.10754029      23.50387372      32.61278584       0.16781567      -0.15815159       0.26468217      -0.22672545      -1.19296208       0.33404465
C       12.03362731      22.29036185      32.16927582       0.55285420       0.62921331      -0.19208040      -0.01609465       1.40059235       0.62964943
C       12.00994270      22.23993167      30.63115620      -0.02544168      -0.12186552       0.49489596      -1.97327469      -1.53743970      -0.72134613
H       11.42475842      21.36066465      30.27710454      -0.16164028      -0.05710162       0.22555881       0.05703772       0.17772278       0.38521389
H       12.97132843      22.09013363      30.23226964       0.06476714       0.06522306       0.17897829       1.33628009       0.40387458      -0.41917587
H       11.47966496      23.11876187      30.23146202      -0.03412439      -0.06603901      -0.05690452       0.40291928       0.29769279      -0.06937717
O       18.25423965      21.60623088      31.33154540      -0.26759897       0.45378262      -0.22902965      -0.32751111      -0.09630456      -1.31946344
O       18.46692317      19.78266680      32.71201957      -0.63716542      -0.45467430      -0.64732983      -0.26399134       0.21351194      -0.66344960
C       18.56194790      21.02036633      32.38661877      -0.81526347      -0.18071862      -0.38349051       0.38429615      -0.29680159       2.01932775
C       19.17028184      21.97228732      33.49684458      -0.04198081      -1.21330258       0.04031304      -2.70693709       2.32642799      -0.08404916
H       19.20280993      23.03489794      33.01676102      -0.21092304      -0.35838450       0.04062646       0.38509456      -1.48523153       0.91417673
H       20.09045101      21.62327392      33.81938648       0.10690554       0.11789606      -0.08841800       1.85287086      -0.45145325       0.24877532
H       18.51689185      22.04008268      34.44385201       0.02519047       0.18415664       0.00472279       0.54219575      -0.24540390      -1.27196697
O        1.65811054       2.17574829      26.98930540      -0.19639348       0.17951744       0.11883834      -0.88712252      -0.09662841       0.35810678
O        3.07212202       3.93840845      27.05204892      -0.36358838       0.32145981       0.32633882      -0.24272913      -0.11640934      -0.10578799
C        2.43555744       3.00274604      26.46581103       0.28147593      -0.87639361      -0.68874887       1.38252354       0.60112970      -1.27907863
C        2.76688261       2.85233441      24.91017738       0.58272806       0.40446709      -0.09061127      -0.37129400       2.83798511       0.32659345
H        2.34074043       1.99786220      24.50655496       0.10677730      -0.17064422      -0.20556898      -1.10400880      -1.34809544      -0.66844813
H        3.81642282       2.73723733      24.80835673      -0.10061143       0.13357415       0.23501836       1.18084089      -0.10145571      -0.11380417
H        2.47172875       3.81284064      24.32134942       0.25788756      -0.12001445       0.00031323       0.11477476      -1.44992297       0.87201466
O       17.33278738      16.04737603      36.37889406      -0.53875843       0.45993442      -0.01725257       1.19144812       0.52711771      -0.19489752
O       15.61788379      16.57044749      37.74317839      -0.66722741      -1.19353761       0.12330208      -0.06088351      -0.02811751      -0.02983183
C       16.17192398      15.92291352      36.79348038       0.35304060      -0.62527391       0.39242949      -0.82524443      -0.66908201       0.37009181
C       15.36937674      14.76272598      36.10646006       0.22836830       0.13969837      -0.61027227      -3.96603537       0.54915307       0.30056987
H       15.91243952      14.36648021      35.26384751       0.12357580      -0.21136501      -0.10758263       0.41955499      -0.30011613      -0.36847562
H       14.32045884      15.17872578      35.74940338       0.23244376       0.11363274       0.06344011       2.14997082      -0.58100825       0.38037925
H       15.05519711      13.94282651      36.81955022       0.11060149       0.21741402      -0.13536610       0.94928257       0.61251649      -0.37604673
O       21.11649788       8.10710741      40.31203461       0.67130574       0.74915597      -0.30617244       0.14478921       1.79551441      -0.24399119
O       20.71129421      10.39260678      40.21875498      -0.48509034       0.80028675       0.53150201      -0.18433762       0.20995945       0.66739090
C       21.21244188       9.31747485      39.80118004       0.06088071      -0.04451021      -0.40125030      -1.13209102      -2.67225838       0.30394709
C       21.92847950       9.40285587      38.45866254       0.48995843      -1.12205753      -1.30845377       1.73416862       0.81394358       0.28033307
H       21.89044064      10.45774490      38.16006770       0.02121964      -0.06769061      -0.07277890      -0.40067481      -0.02957982      -0.58719846
H       21.50736948       8.70010063      37.74099556       0.21106487       0.22669812      -0.12574600      -0.28618968      -0.04900050      -0.42836304
H       23.01207988       9.19941273      38.59302546       0.33042397       0.39019271       0.03733001      -0.30508519      -0.32049012      -0.03192825
O       21.26247441      15.60686521      37.40526746      -0.71576049      -0.78682009       0.73161626      -0.47734638       1.12081812      -0.57415527
O       22.27900965      14.13015414      38.63948200       0.96243656       0.69279818       1.06346160       0.38263615      -0.43525559       1.27070024
C       21.53996863      15.13456433      38.52281343      -0.29577584       0.56931997       0.02850807      -0.48815764      -0.32696207      -0.41152812
C       20.86017517      15.79336641      39.79775886      -0.25707505      -0.14444970       0.79842736      -0.00638413      -0.74149424      -2.19054023
H       21.29248695      16.76426450      39.90056223       0.01808465       0.04348628      -0.10953131       0.42807906       0.83995333       0.76396039
H       21.01151456      15.12374947      40.61084691       0.38011424       0.10471415      -0.02479402       0.16814546      -0.19464739       1.21311952
H       19.79012969      15.91404711      39.59667615       0.18090180       0.04042138       0.17294661      -0.20734709      -0.03523257       0.22830023
O       14.02272327      10.63847821      33.87374776       0.32869674      -0.34170060       0.31501809       0.35771781      -0.13359656       1.08792746
O       13.18625294      11.13393362      31.85842251       1.14900808      -0.07236127       0.56818501       0.07068954       0.04050032       0.04170400
C       13.56445365      11.44648194      33.03888105       0.05279699      -0.11980827       0.85803463      -0.45235946      -0.43880539      -1.18933477
C       13.39482552      12.94127307      33.39373462       0.57253403      -0.38302919       0.14034299      -0.42827412       0.38042219      -1.55717385
H       14.09628605      13.28932490      34.13912021       0.07174056      -0.30481343      -0.14681223       0.54513079       0.11444091       0.23960650
H       12.39623358      13.16911242      33.68298475      -0.03408661       0.02468387       0.01139368      -0.89794932      -0.11844358       0.95229129
H       13.43269584      13.46581972      32.41474983      -0.16833718       0.15271383       0.03143130       0.87727975       0.32936066       0.47049869
O       16.42060090       7.33886470      38.67869551      -0.02826345      -0.01586918      -0.43989041      -0.11640399       0.01864585      -0.48411380
O       15.20117023       7.34916898      36.77410703       1.43423360      -0.50514678      -0.19443667      -0.55515846       0.04683817      -0.43116030
C       16.26080664       7.50988227      37.41633370       1.31153218      -0.10410385      -0.48474161       1.35392562       0.33719107       1.03684224
C       17.57336203       8.01537124      36.67351317       0.07574019      -1.09725843      -0.67192890      -1.16047486      -0.84197272      -0.01074579
H       17.65045761       9.08065406      36.74009349       0.15243914      -0.10150161       0.01763422       0.15881286       0.94762698       0.35638379
H       17.47426835       7.81973598      35.59185138      -0.05604521       0.00524659      -0.08172441       0.34505108      -0.46272264       0.09055001
H       18.43617287       7.54511577      37.17804637      -0.00285997      -0.12872800      -0.31426633       0.11765438       0.05680912      -0.52343015
O        8.76881520      14.07088751      27.64081438       0.14516045       0.69631335      -0.70234965       0.09329938       0.39498832      -0.08885716
O        6.94270892      12.73025697      27.29361862      -0.68052698       1.06102502       0.15451383       0.44976019       1.00448799       0.64120270
C        7.69995857      13.49872685      28.02726467       0.69309162      -0.08235279      -0.13259484      -0.36025757      -1.28659096      -1.43592084
C        7.31088163      13.68076865      29.52182207      -0.17941359       0.63645789       0.31271204      -0.53190664      -1.15062128       1.08104309
H        8.22824388      13.47858850      30.10715006      -0.01609176      -0.12241459      -0.12342344      -0.16971464       0.26920479       0.18539288
H        6.52201377      12.94217412      29.84519751      -0.17721182      -0.03232444       0.23172475       0.57074511       0.35363790      -0.51469909
H        6.89355633      14.66027704      29.74809485       0.05343243      -0.18172452       0.16840624       0.18262475       0.56689014      -0.20432118
O        4.20842440      12.57716278      37.70465510       0.02080880       0.12624505       0.57474834      -2.01861279       0.08642626       0.61476099
O        6.27858189      12.37163229      37.14077506       1.73877452      -0.11657720       0.14866728       1.27987798       0.16727412       0.40731433
C        5.39013769      12.87659942      37.87991329      -0.80576609      -0.27043335      -0.06727971       0.00051555      -0.71485137      -2.11897060
C        5.75390145      13.92441401      38.92268295       0.16892795       1.02850609       0.83896566       1.74542083      -0.52943895       1.44357768
H        5.61752741      13.40969823      39.90730961       0.02932881      -0.12102517       0.21450623       0.05396072       0.60906966      -0.14312392
H        5.15728886      14.81358864      38.86127880       0.03472001      -0.11128850       0.16266489      -0.68875329       0.50987722      -0.16946853
H        6.83782676      14.22859358      38.80391843      -0.35513781       0.01320021       0.12014074      -0.89226538      -0.28671500       0.00828381
O        0.29212750       1.61167406      41.76781602      -0.77035325      -0.74441870       0.54990274      -0.11455747       0.16277784       0.29416751
O       -1.74186093       2.20222565      42.54850621       1.81452650       0.38940235      -0.45418043       0.23616238      -0.05393936       0.07250893
C       -0.46351112       2.21271205      42.58868032       0.73543892       0.03005900      -0.83443918      -0.00112372       0.21671362       0.14519014
C        0.16322174       3.09760362      43.73143111      -0.37371738       0.32774326       0.02304807      -0.95619506       1.20386350       0.18206240
H        0.37513362       4.16869388      43.33934005      -0.32559670       0.09088597       0.19844345      -0.07343284      -1.46025312       0.44752373
H        1.04012538       2.69411930      44.24694102       0.12826835      -0.13627594       0.02182762       0.49928633      -0.11605491      -0.42854418
H       -0.58438520       3.22628721      44.56921840      -0.59476578      -0.10535850      -0.01038318       0.28795856      -0.00621826      -0.76260611
O       17.75849408      16.02447882      31.08317137      -0.81688085       0.00476723      -0.30763530       0.16770994       0.04631566      -0.04159772
O       17.17155582      13.95134242      30.47625841       0.21256412       0.23047735      -0.99616890       0.05001105      -1.13578374      -0.78613113
C       17.40265891      14.82643704      31.32862401       0.56354515       0.00620212      -0.78967362       0.04684822       0.79393087       1.02429143
C       17.16474727      14.44137561      32.85604554       0.14825783       0.70603857      -0.43053234       0.08141426      -0.38040009       2.37144105
H       16.07642320      14.22360978      33.01537052       0.12160065      -0.12680819      -0.06362008       0.44176817       0.19248419      -0.29008872
H       17.49004943      15.24433132      33.58833317      -0.29370020       0.08518798       0.03948987      -0.38589123      -0.03214493      -1.12224341
H       17.74249435      13.56351678      33.29434885       0.08021477      -0.04472735       0.13546976      -0.23613165       0.39004956      -1.44633370
O        3.02485903      11.29582376      25.23425304      -0.71210902       0.30688907      -0.40459765       1.23227478      -0.46799703      -1.92970646
O        4.89892921      10.12033685      24.98974944       0.03720613      -0.64468417       0.43663518       1.73666952      -0.88522305      -0.02777133
C        3.96818913      10.74618846      24.49278948       0.60157479       1.02794275       0.23660961      -2.60928078       1.15827202       0.47467300
C        3.83534833      10.80223010      22.87648955      -0.38588449       0.80589943       0.81625973       1.39034819      -1.08137382       2.02705237
H        4.53261428       9.99105910      22.44997411      -0.15406554      -0.00260916      -0.12992816      -0.97530141       0.97633744       0.12086097
H        4.16178391      11.80354506      22.53458289      -0.25126026      -0.14335251      -0.18052154      -0.35521938      -0.08959271      -0.32340100
H        2.78253880      10.56107735      22.69647962       0.15001101       0.32506938       0.00950059      -0.14269755       0.21868451      -0.83045308
O       15.89827400      12.84655888      42.28661141      -0.49687909      -0.24473289      -0.05304842       0.75384858       0.22038292      -0.61592785
O       13.75096576      12.34955055      41.59017406      -0.58428981      -0.51200525       0.48602048       0.87325873       1.24986798       0.86735097
C       14.64838679      12.93058437      42.36638689       0.40011134       1.52032673      -0.92940433      -1.30065560      -0.95734976      -0.04911397
C       14.14991073      13.72302848      43.66514986      -0.41507731      -0.21469829      -0.69574404       0.45656201       0.21398474      -0.38167600
H       13.25344755      14.31126472      43.53318553       0.10138330      -0.07030416       0.11576088      -0.85189573      -0.21160903      -0.52858039
H       14.86273425      14.47980216      44.02620682      -0.06277953      -0.14496652       0.07693861       0.53374939      -0.27255774      -0.19891438
H       14.03359171      12.95420825      44.41166949      -0.22786054      -0.21930954      -0.16854289      -0.38549691      -0.19753687       0.76383514
O       15.71173642       0.39302055      39.42878624      -0.61909137       0.44941721      -0.66915180      -2.09219973      -0.46182257      -0.38183540
O       17.87390923       0.42142030      39.94751989       0.71547887      -0.05077519       1.14326904      -0.17413156      -0.00304295      -0.45258940
C       16.88297944       0.64788799      39.15929690      -0.08616176       0.65210324      -0.35756065       2.60790045       0.58890888       0.92832976
C       17.24126441       1.48740788      37.91092358       0.14726071      -0.30281021       0.53576750      -2.03419096       0.55723233      -0.24500216
H       16.53066564       2.34911863      38.03189439      -0.13760639      -0.02430593       0.24491425       0.85250077       0.17028694       0.02121198
H       16.87101645       1.15687693      36.92606879       0.10109458      -0.00395814      -0.09111827       0.13848036      -0.73662073       0.04750828
H       18.27152939       1.78202150      37.81148335      -0.05462421      -0.02990450      -0.20291611       0.50959220       0.25358315       0.17463388
O        2.29198161       2.19529193      31.39104797       0.16272920      -0.40860751      -0.31986350      -0.16477461       0.24768150      -0.05747734
O        2.74707118       2.01743880      33.57658952      -0.51664061      -1.13714228      -0.76124331       0.66701417      -0.35453783       0.40422642
C        2.19133347       2.56513152      32.60798873       0.10486847      -0.19680471       0.83770579      -0.34625281       0.04069385      -0.44050550
C        1.27254722       3.79191026      32.95971472       0.61525214      -0.04419898      -0.16305667      -0.52322882       0.67956892       0.82846747
H        0.47058440       3.46338867      33.67152535       0.21552210       0.33685716       0.04775777       0.45403190       0.11392651      -0.19483583
H        0.78444181       4.19238235      32.09147610      -0.06601002       0.00900807       0.17550181      -0.20149085      -0.08070228      -0.85340641
H        1.83046701       4.66502198      33.39334796       0.15947201       0.11382392      -0.08680122       0.00411627      -0.87707544       0.02472929
O        1.18425831       7.40427726      35.02118472       0.29156072      -0.21642801      -0.14641182      -0.07000404       0.16441252       0.54973795
O        3.44087173       7.78349751      35.15509108       0.10405791       0.12525629       0.52895005       0.22639436       0.28197522       0.71616475
C        2.35162779       7.54985801      34.56023988       0.92846158       0.30572541       0.28382882       0.21762984      -0.04968051      -0.49205751
C        2.50882601       7.33204869      33.04031955       0.42604332       0.37675424      -0.01617299      -1.74322492      -2.68505906       0.54034194
H        1.45233038       7.31403315      32.63754548      -0.00614097       0.24454526      -0.01886307       0.91239108       0.41037845      -0.33988353
H        2.92613172       6.28656178      32.92537585       0.02136347      -0.07786911       0.01883687      -0.11705421       0.97982720      -0.34724317
H        3.16015973       8.02991052      32.59230990       0.02732872      -0.30528713       0.00873198       0.38294874       1.03557015      -0.56728137
O       11.14328676       1.69803344      36.53677260       0.45643363      -1.15124214      -0.64627778      -0.15831221       0.05628242       0.74529982
O       11.54314648       0.44656037      38.39715908       0.63170478      -0.33979456      -0.12397186       0.76890339      -0.26271510       0.47020512
C       10.81184524       1.11809411      37.63881486      -0.41203343      -0.09730994      -0.31534104      -0.51646039       0.34509488       0.33705125
C        9.28543179       1.10512419      38.08025898       0.28958230       0.12801511       0.70483240       1.45384464      -0.52207319      -2.39761681
H        9.03942411       1.23112121      39.09448382      -0.05263490      -0.09685088      -0.23492232       0.34993344       0.03463715       1.59208179
H        9.02431978       0.11335561      37.71885817      -0.17159740      -0.22299464       0.25386917      -1.03133981      -0.21445487       0.27209130
H        8.78752745       1.87156101      37.54092111       0.06432181      -0.41019500      -0.11139387      -0.53983733       0.69001277      -0.53548495
O        0.94024907      11.68495536      29.45740603      -0.08216444      -1.08803565       0.48803762       0.18470339      -0.15859708       0.39188862
O        2.43690348      10.08213689      28.93475060      -0.87189829       0.29519868       0.67716484       0.39270848       0.02680333      -0.26089845
C        1.50158992      10.55822867      29.64561156       0.31293303      -0.08296725      -0.31316367      -0.14985128      -0.05729311      -0.66130930
C        1.01775624       9.64225138      30.80410029       0.62968002      -0.27008973       0.20418168      -0.18342117       1.00657197      -0.39121484
H        0.90632187       8.64286165      30.42274027      -0.25363768       0.21025025      -0.21277576      -0.32935668      -0.74536609      -0.06931035
H        0.08293041      10.01704380      31.25431852      -0.23761313      -0.00818041       0.11259904       0.10657120      -0.33157276      -0.11943394
H        1.79905424       9.67100200      31.52217761       0.02948308       0.30117707       0.09758405       0.58823610      -0.24759430       1.00409155
O        7.24938091      16.84061999      24.48145482       0.80304194      -0.95422765       0.20037299       0.89428379       0.16395567       1.08438607
O        5.66305763      17.31075064      23.01212136      -1.20307062      -1.11206982       0.60459356      -1.63139384       1.95054346       0.10551517
C        6.60874584      16.68399794      23.43434858      -0.02826441      -0.19611794      -0.05169711       0.25606981      -2.87445749      -1.19141299
C        6.93846691      15.44456140      22.48894084      -1.34706469      -1.09107228       0.76636356       0.35620363       0.99096812      -1.36045668
H        7.78564128      14.83775510      22.75259592      -0.15710698       0.27318839       0.07613864       0.55112500      -0.14849785       0.86600787
H        7.21100096      15.90347157      21.50351962       0.05459221       0.29420636       0.00655605      -0.24832871      -0.37442334       0.27883960
H        6.06955089      14.78486339      22.34916795      -0.06600094      -0.06579715      -0.06233978      -0.21963904       0.04787542       0.22790538
O        2.25970734      16.39598627      32.12876180      -0.44969823       0.15975512       0.46898252      -0.27039971      -0.79746711      -0.25138659
O        3.72403664      14.66955362      32.31481401      -0.02569943      -0.40026048       0.46065616       0.27328644      -0.29229865      -1.43688583
C        3.26096744      15.71150274      31.71653625       0.66189245      -0.63166978       0.99422040      -1.46330827       1.14495778       2.66228484
C        3.97773679      16.42380730      30.57840181      -0.18916595      -0.00892586       0.22787168       3.69039793      -1.17921411       0.52808857
H        4.19829103      17.45073814      30.93377441      -0.18458511       0.02410773       0.01677629      -0.06405182      -0.01227472      -0.42924623
H        3.42686563      16.42404252      29.69115191      -0.21471278       0.29005296      -0.13759665      -1.06505369       0.11775656      -1.28908740
H        4.97508829      15.87337265      30.39188023       0.03138253      -0.23044920       0.09634818      -1.20468159       0.76050251       0.08803042
O       10.15873372      20.69023912      23.18111923       0.44281678       0.07922642      -0.59926564      -0.21940278      -0.26014345      -1.12955017
O       10.64382403      22.30117496      24.59836728      -0.18839486      -0.66114987      -0.71246511       0.46200333       0.81009657       0.32106121
C       10.16801758      21.91177477      23.50606053       0.54738705      -1.05031315      -0.47805909      -0.26188668      -0.77901240       1.30615662
C        9.52467589      23.01367215      22.61052917      -0.56451938      -0.19538122       0.02521063       1.23491784       0.50518639      -3.15186874
H       10.21997913      23.87118493      22.48675400       0.09463656      -0.05000890      -0.08868665      -0.22369184       0.05514234       0.85791213
H        8.56075122      23.27766089      22.92178275      -0.07606570      -0.06771775       0.16012596      -1.21688165       0.51053410       1.11738273
H        9.38518381      22.75672984      21.52882130       0.08471866       0.37234578      -0.33204871       0.16609282      -0.89129914       0.65881719
O       18.80421856       8.40425311      29.30781697       0.93985700      -0.64726538      -0.08873778      -1.46070280       0.80450278       0.90976720
O       20.30451098       6.81533005      29.32478883      -0.85655079      -0.38373785      -0.98918760       0.82163042      -2.57720923       1.80233334
C       19.74471494       7.76041109      28.86180194      -0.59220994       0.57548208      -1.17373482       0.47226894       1.11507148      -1.84641176
C       20.33908196       8.18672464      27.49427528       0.09826446      -0.12785984      -0.75392072      -1.42077018       0.53566952      -0.76580234
H       19.88367610       7.55617497      26.64552476      -0.18790475      -0.19045178       0.12659174       0.53498231       0.82571474       0.86434777
H       21.38096906       7.98627772      27.60850610      -0.13042643      -0.02971457       0.12912886       1.01656933      -0.00799487      -0.47377085
H       20.17067548       9.29668771      27.33164678      -0.26235541      -0.02155398      -0.14711474       0.16819960      -0.88736679      -0.05219032
O       15.56433096       3.68723886      32.28749618       0.70150752      -0.82044763      -0.74914531      -0.35667321      -0.38411747       0.23298724
O       16.98071337       5.45762821      32.33522582      -0.16089594      -0.38236061      -0.02901135      -0.67185263      -0.45902372      -0.44187063
C       16.45129789       4.39808506      32.82521100      -0.98258638      -0.09102609       0.35767505       2.33242109       1.14341506       1.87990112
C       17.14113088       4.02859879      34.29364366       0.14117995       0.09300320       0.32469391      -3.61581302      -2.17627484      -2.68139228
H       16.33434633       3.59616630      34.99811717      -0.09534268       0.04538422       0.06094405       1.09168106       0.84936933      -0.53142022
H       17.58397761       4.91176834      34.62138816      -0.25586361       0.06279374       0.03802396       0.81726624       1.19236932       1.20607056
H       17.86902889       3.23917935      34.09169840       0.18063350      -0.09652014      -0.07189429       0.48498695      -0.09046436       0.36977802
O        6.84478400       1.89954963      29.88804271      -0.42303184       0.06015022       0.03538292      -0.38988496      -0.04062486      -0.67780579
O        6.92871276      -0.26723851      28.98632580       0.40797102       0.43650561      -0.20718238      -0.01341855       1.54398382       0.31568133
C        7.16311970       0.66600389      29.86592303      -0.97928056      -0.88274094       0.37148835       0.81146413      -1.88968825       0.90334849
C        7.93862845       0.15042449      31.18052695      -0.06447631      -0.28815203      -0.19054075      -1.69997841       0.21699522       1.88131356
H        7.42004823      -0.69824704      31.73747180       0.01263638       0.11922283      -0.01834023       0.11907961       0.52574328      -1.10361689
H        7.93607580       0.97069173      31.92800395       0.16592781       0.03625829      -0.19942814       0.15270721      -0.02754421      -0.42527686
H        8.94608954      -0.14702215      31.02949228       0.16226694      -0.18184028       0.03950165       1.04942030      -0.21135088      -0.82777031
O       11.26574786      19.20711275      44.07837099       0.18522619       1.19874311      -0.56038255       0.73360191      -0.24000732      -1.35993049
O       12.54468396      19.86522409      42.32374112       0.22761441       0.79352259       0.86229279       0.02150225       0.06505211      -0.34890861
C       11.98376699      18.96828422      43.00645694      -0.19528210       0.61678708       0.76050734      -0.64389470       0.28078939       2.39709570
C       12.16209222      17.47321946      42.67436064       0.15210082       0.61115492       0.68818121      -0.02971225       0.44095013      -2.52030789
H       11.99183943      16.83894214      43.48770152      -0.04937875       0.04461887      -0.09586621      -0.23068822      -0.81602802       1.57254192
H       13.13098416      17.22560148      42.20846320      -0.23392065      -0.19127553       0.27334962       0.16786751       0.29895467       0.19179111
H       11.40684305      17.23141605      41.90415654      -0.20644149      -0.08747923      -0.00635521      -0.03456344      -0.08405232       0.04724110
O        4.31224430       6.15555086      39.85914433      -0.74551111      -0.16291822      -0.54784156       1.20256879      -1.84025837      -0.88051065
O        5.22571228       5.18964019      37.93801542       0.29147211       1.52418800       0.70959370      -0.41440711      -0.20908422       1.14655711
C        5.08875182       5.26970374      39.23247661      -0.21056890       1.21384780      -0.30861039      -0.23371525       1.58848212      -0.03941743
C        6.05791539       4.31516174      40.10418697      -0.16038239       0.45044967       0.86006668      -2.43349833       0.76658848       0.38305610
H        5.85922477       3.26651096      39.91090347       0.33350396       0.04564923       0.09834021       0.23399605      -0.36566062      -0.49942535
H        5.85475659       4.40368613      41.16437251       0.03434387       0.19296416       0.00473953      -0.17337250       0.39780023       0.50206634
H        7.04141486       4.64011300      39.93936905       0.10754685      -0.13215441       0.00793711       1.52508529      -0.13148531      -0.30348567
O       11.46110760      17.13622487      36.30457164       0.27916509       0.25429597      -0.62664350      -0.55935425       0.08079262      -1.12647290
O       10.72448682      16.04862444      34.45060868      -0.77133728      -0.17948755      -0.34728253      -1.18165011      -0.40816249      -0.48505737
C       11.47764538      16.83925828      35.03440338       0.09674325       0.25189885       0.13132165       2.17623511       0.25120524       1.58542557
C       12.74194182      17.39257823      34.24619388      -0.12727407      -0.10660930       0.55728870      -0.53832191       0.24289365       0.12247664
H       12.82295245      18.46651628      34.52315574      -0.34092550       0.03465401      -0.21806337       0.15182436      -0.20046925      -0.61461892
H       12.71255064      17.21612961      33.13954900      -0.05816150      -0.11478801      -0.03114446      -0.42012200       0.28152972       0.43432463
H       13.62114182      16.86845447      34.61365857       0.14826985      -0.29605955       0.10382433       0.38104728      -0.07651939       0.11876074
O       16.93687591       2.36799842      41.94193191      -0.08022036       0.89275557      -1.52259965      -2.34043776       1.08303590       1.55022415
O       15.40967110       3.39379545      43.32616239      -0.17686985      -0.86811096       0.76289863      -0.31623276      -0.73454428      -0.17225486
C       16.39008512       2.69057109      43.24162167       0.31432000      -1.13089362      -0.63911867       2.64876514       0.88876346      -1.27664934
C       17.34791091       2.46282647      44.41760266      -1.37687415      -0.53199519       0.29637348      -2.65426087       0.62530842       0.73186674
H       17.35612378       3.35738257      45.04698577       0.14256734       0.00907167       0.37575347      -0.11088034       0.50580537      -0.33211116
H       18.34012753       2.20126396      44.26686228       0.01199826       0.10302038      -0.16081780       1.99020843      -0.88232670      -0.89568337
H       16.84277835       1.79360038      45.10979361       0.03288470       0.05666500       0.05497137      -0.00035734      -0.79992738       0.20966039
O        7.92289818      21.17419307      42.95416063      -0.02714228       1.08922608       0.19089953      -0.20874389       1.55845034      -1.58200870
O        6.91451994      21.32736403      40.92165924       0.58157318       0.69327250      -0.98376516      -0.26198882      -0.11986357      -0.96939104
C        7.39574504      21.84989651      41.95064955      -0.69619511       0.78442197       0.35084850       0.33787583      -0.33582212       2.41886750
C        7.24042386      23.44996122      42.09174216       0.18570194      -0.04086433       0.11001197       0.74813354      -0.23846621      -0.76207557
H        7.21091950      23.90078335      41.03259913       0.08959736      -0.05513889       0.08080236       0.40420628      -0.30619029       1.31536976
H        8.04760618      23.90335211      42.76576902      -0.05523624       0.14228655      -0.06440609      -0.55745880      -0.47039281      -0.93612228
H        6.28240842      23.65114059      42.55812609       0.02190714      -0.10858479       0.05154167      -0.45281920       0.19572295       0.23847016
O        4.04861556      19.87076896      37.93761985      -0.32164253      -0.66652492       0.21101592       0.78614651       0.57317565      -0.53849780
O        2.36351131      19.58212723      39.32479931      -0.17640652      -0.59884670      -0.94765801      -1.06313195       0.73965548      -0.01829491
C        2.82183216      19.75385272      38.15790632       0.42684139       0.34661397       0.32682452       0.80514456      -1.80309369      -0.20280884
C        1.90745804      19.67459495      36.86708379      -0.02719118      -0.12614028       0.88463400      -1.30989530       0.43502816       1.22942912
H        2.21356996      18.85020264      36.18908039       0.13730087       0.10328349      -0.02951802      -0.31160709      -0.16279475       0.34151315
H        2.01717439      20.58419191      36.32236950       0.08049736       0.08498668      -0.09497909       0.23163504       0.83697131      -0.62356017
H        0.81870387      19.66377692      37.20257754       0.22593824      -0.20258213      -0.16125888       0.87221947      -0.62654127      -0.50477489
O       12.33785896      17.92542895      25.93350462      -0.33838956       0.85269851       0.44644143      -0.06876433      -0.28692405      -1.09184669
O       11.50169419      17.49149965      27.99564813       0.00949115       1.12512208       0.53027007      -0.15174731      -0.13937146      -0.59805017
C       11.91187917      18.25305090      27.05067547       0.57985949      -0.72590934       0.89832083      -0.28211130       1.54776748       2.78895208
C       11.95205180      19.83770108      27.40581540       0.56950408      -0.30304349      -0.22316258       1.98405900      -0.71969967      -1.70452239
H       11.41562271      20.44204837      26.70898357      -0.02381856      -0.01234194      -0.07783451      -0.81418745       0.02113604      -0.80753037
H       13.01676956      20.14055548      27.25279176       0.00513002       0.04967525       0.07516375      -0.52047304       0.04033196       0.47661382
H       11.61727777      20.12555456      28.37076104      -0.05754086       0.20826677       0.06406992      -0.36521745      -0.41108106       1.25566160
O       19.48631200      15.50481910      26.70287405      -0.69671127       0.11569785       0.74167198       0.15336664      -0.72839384       0.37778461
O       18.88858512      17.62019394      26.33294892      -0.96075963      -0.06631209       0.70053382      -0.13194318       1.07068429       0.37284859
C       19.53303442      16.58998365      26.07593905      -0.04749710      -0.85022938      -0.37854203      -0.09326622      -0.38147346       0.82618081
C       20.46457625      16.66112305      24.88377475      -0.31806949       0.19312214      -0.03434278       1.04648019      -0.00457411      -0.84079500
H       20.20753850      17.57161144      24.37733323      -0.18073281       0.19213548      -0.19143479       0.00893933       0.66095324      -0.60797911
H       20.30169250      15.81971476      24.18117124       0.00584398       0.04082428      -0.08705850       0.11724620      -0.07444404       0.25376490
H       21.53284661      16.73517543      25.20680928       0.26067506      -0.20140995      -0.22833574      -0.38350141      -0.25317847      -0.05750125
