# Supplementary material for: N-Heterocyclic Carbene Formation in the Ionic Liquid [EMIM+][OAc–]: Elucidating Solvation Effects with Reactive Molecular Dynamics Simulations
Source: J Phys Chem B. 2023 Jun 6;127(23):5317–33. doi: 10.1021/acs.jpcb.3c02064 (PMC10278139; doi:10.1021/acs.jpcb.3c02064)
Supplement: Supplementary file 2 — jp3c02064_si_002.zip [file jp3c02064_si_002.zip › pbnn/input_liquid.xyz]

1040
Lattice="22.08 0.0 0.0 0.0 22.08 0.0 0.0 0.0 22.08" Properties=species:S:1:pos:R:3:momenta:R:3:forces:R:3 energy=-86.33667763826739 pbc="T T T"
N       21.60598337       4.12059026       0.04451620      -0.26516779       0.15742233       0.88599440      -1.02316008       0.21849311      -0.11195393
N       21.50334615       6.24867933      -0.31265726       0.37841045      -0.22561490       0.06355370      -0.51678080       0.18408427      -0.41838192
C       22.02544803       5.30084792       0.38868831      -0.38972366      -0.47653199       0.60999648       1.88976837      -0.54482281       0.73856942
H       22.85599617       5.44515165       1.03042483       0.41886584      -0.01325542      -0.18950160       0.20751275       0.05897161      -0.18166726
C       20.48161070       4.36264859      -0.70905508       0.08630569       0.04030528      -0.39924774      -0.78986699      -0.90389425      -0.22077289
H       19.80820293       3.55171936      -1.00089713      -0.15587334       0.02136592      -0.10545208       0.60850626       0.61212586       0.10465928
C       20.41491120       5.67619683      -0.93721796      -0.25684629       0.53322128      -0.23928100      -0.22581897       0.87678749      -0.87226881
H       19.71254186       6.27815993      -1.52454498      -0.04019396       0.10086524      -0.02893712       0.49434469      -0.59702268       0.60353756
C       22.04938107       2.80315403       0.50524914      -0.32810321       0.02001262       0.09138916       1.20693025      -1.27300146      -1.05022734
H       22.91251987       2.69650972       1.17648878      -0.10031769       0.41225621      -0.22428397      -0.25917129       0.79706287      -0.48197295
H       22.26353942       2.23934470      -0.42607997      -0.14926265       0.17698436       0.04312227      -0.01344021       0.43304389       0.80318092
H       21.28743250       2.25003696       0.96202655       0.10419024       0.14976975      -0.06049074      -1.00473988      -0.10391515       0.42322556
C       21.89738989       7.67497135      -0.25598782       0.81367056      -0.32443315       0.13965503       0.34381846      -0.27125459       0.39761824
H       21.22819040       8.12565840       0.44206323      -0.06882828       0.05865041       0.07518600       0.09601786       0.03350630       0.49437126
H       22.93243792       7.77213414       0.08113622      -0.09752967       0.00624105       0.16203259      -0.40125122      -0.19139569      -0.01561802
C       21.69509659       8.42832812      -1.51857001       0.11175838      -0.21013231      -0.13379322       1.49251998       0.54601766      -1.10195133
H       22.23345609       7.98190682      -2.37542288      -0.18944914       0.09931630       0.06118403      -0.10977560       0.24434783       0.66983709
H       20.68504109       8.29953937      -1.76716219       0.04628593      -0.00960220       0.16123533      -0.98056284       0.44418635      -0.39543208
H       22.01895315       9.49780749      -1.41742648       0.08816611      -0.11450352       0.10955438      -0.56992902      -0.99994709      -0.14255480
N       19.84386056      10.21470293       4.22727973      -0.72053641       0.20632344      -0.46736036      -0.07360177       0.32508036      -0.34577038
N       20.08035439      11.56972115       2.60820969      -0.51120254       0.74194842       0.54262050      -0.85427561       0.72804664       0.41529545
C       19.47733785      11.40095998       3.76900088       1.19257413       0.12702026       0.24020709       1.80483128      -1.67959736      -0.24456064
H       19.04225614      12.12939928       4.35842695      -0.11098324       0.12162545      -0.05007232      -0.50894722       0.84637921       0.41702282
C       20.57985597       9.57830631       3.23059019       0.97136009      -0.48959478       0.49821694      -0.94486691       1.41299515       1.30034244
H       20.96731860       8.66940355       3.37546136       0.17959099      -0.14064816       0.09753434       0.64282974      -2.18031087       0.16510654
C       20.63818881      10.36859257       2.22399954      -0.55421159       0.16446103       0.57206838      -0.06187436       1.06574580      -1.59204679
H       21.03744540      10.25520919       1.23023280      -0.18353775      -0.05113959       0.04703853       0.17544909       0.04734362       0.47744920
C       19.56777700       9.72877804       5.58531142       0.09629831      -0.53204619      -0.01519531      -0.02179460      -1.71110841      -0.59426100
H       18.55287126       9.95408040       5.82874476      -0.08098054       0.29384563      -0.14468484      -0.24624732       0.24661598       0.13343400
H       20.23370901      10.18237797       6.27456630       0.20587460      -0.09140144       0.27176666       0.33805607       0.27434696       0.36946514
H       19.67236216       8.61639124       5.62216344       0.41416879      -0.18637299       0.02286204       0.14359784       1.26066606      -0.09496449
C       20.06506259      12.86520013       1.87867883       0.00375962      -0.01958629       0.58353573      -1.26699064      -0.12915446      -0.66801085
H       19.58180678      12.68060782       0.89900326      -0.05602280       0.03739549      -0.16833513       0.44526206       0.03567298       0.73223897
H       19.41843294      13.58652572       2.39154611       0.27482813       0.05201899      -0.05228039       0.44160966      -0.43858832      -0.04217668
C       21.41011351      13.48057649       1.68114470      -0.34952815       0.23724209       0.33907510       0.18761526      -0.96933414      -1.89390735
H       22.02178736      12.74966418       1.11983757       0.04527496      -0.16819907       0.08177152      -0.17911465       0.66671949       0.31519623
H       21.30535173      14.39084418       1.10452398       0.13692941      -0.35749662      -0.14613063       0.17205003      -0.07173344       0.07571668
H       21.89547341      13.69202896       2.57045174      -0.06740744       0.03519956       0.44045945       0.56027588       0.31850873       1.32080193
N       11.76672532      21.95469443       1.27566621      -0.04828766      -0.44139189      -0.53431636       1.67297634      -0.45622458      -0.10319820
N       12.94894381      20.16295686       1.32396325      -0.79593223      -0.19864276       0.91708358      -0.73144581       0.77705331      -0.16129613
C       12.99446457      21.46399342       1.38377961       0.10725967       0.21063127      -0.02127533      -1.95667509       0.61030727      -0.30064350
H       13.80475339      22.11371695       1.42705241       0.08651927      -0.01902940       0.00538503       1.05854120       0.10924690       0.07806901
C       10.91228223      20.90537625       1.19843267      -0.32613252      -0.08965556       0.44076329      -1.17935172       0.38893167       0.38510030
H        9.86775515      21.09090278       1.21579427       0.01050524      -0.26418112      -0.09974548      -0.28719832      -0.08068476      -0.40389566
C       11.60992565      19.80507229       1.14077432       0.07545368      -1.06370028       0.67674740       1.51776776      -0.48316809       0.02127259
H       11.33507836      18.78566774       1.02805459       0.15205569      -0.08553889       0.15237819      -0.15412655      -0.04381667       0.19823233
C       11.48443527      23.37081981       1.21759339       0.34977385      -0.26611111      -0.48479120       0.16098828       1.31417084      -1.25596901
H       10.71334503      23.67419095       0.47234922      -0.14973418      -0.05230893       0.36870117       0.51210676      -0.71237097       0.71951866
H       12.43024267      23.87641593       0.84890210      -0.42230048       0.04173348      -0.01874487      -1.27711300      -0.56279216       1.05404595
H       11.14808786      23.62472448       2.21638336       0.13646119      -0.17101620       0.20288102       0.30190465       0.38771510      -0.16072461
C       14.10047916      19.30078501       1.35746376      -0.03280800       0.46024137       0.12194403       0.32099876      -1.84663655      -0.15498775
H       14.87720506      19.58436935       2.07497653       0.05648061       0.02299962      -0.13824968      -0.37231907       0.39631589      -0.41591812
H       13.65242450      18.40635026       1.77353657       0.05717841      -0.01161729      -0.22737300       0.28539194      -0.02052218      -0.01502470
C       14.62221012      18.94832073      -0.05155629       0.20780747       0.24098711       0.39522829       0.73437427       0.28688656      -0.71014311
H       14.00353235      18.23091752      -0.61872627       0.00704676      -0.11497765       0.12527090       0.01391242       0.59549378       0.43103139
H       14.78922910      19.86874711      -0.65211974      -0.28164268      -0.02105593       0.14244367      -0.40666487      -0.59369695       0.40461424
H       15.61414658      18.48980732      -0.03909691       0.16845915      -0.17822980       0.02528540      -0.30314220       0.06936989       0.33696420
N        5.47804552      17.75788035       3.81542456      -0.59333000      -0.73992116       0.09818769      -1.53999164      -0.44094306       0.15865966
N        3.99625341      17.04106056       2.45900365       0.13943291      -0.42877299      -0.76559198      -0.62064486       0.03546129      -0.61012174
C        5.28386733      17.06673907       2.71184275      -0.38009610       0.67924342       0.01750852       0.67916356       0.38561882      -0.15857749
H        6.07461607      16.70344741       2.07896400       0.13409151      -0.27730040      -0.00490712      -0.39247372      -0.17720218       0.13294079
C        4.23280193      17.94098719       4.40798437      -0.52446186      -0.70197779      -0.09909278       1.30441745       0.57918415       1.37869942
H        4.13021425      18.28778720       5.43170191      -0.32881428      -0.13883386      -0.01292976       0.07909799       0.07036785      -0.65853280
C        3.35074694      17.67915318       3.53203710       0.01892452      -1.64200668      -0.07649152      -0.76294220      -1.12566275      -2.16109789
H        2.28461274      17.75530890       3.51249385       0.22814530      -0.16376142      -0.14903869      -0.01542900       0.03865980       0.28216456
C        6.72839815      17.96129372       4.47639595       0.34343031      -1.33960277      -0.32810126       1.71935117      -1.39229272       0.86248487
H        7.01611233      18.95540024       4.61444937      -0.04627418      -0.04121110       0.03383880      -0.31654735       1.07413044       0.00786765
H        7.52992204      17.56304305       3.84968125      -0.06508215       0.00167881      -0.20673511      -0.58198537      -0.23921387       0.87790702
H        6.70320832      17.49799453       5.48513268      -0.03710779       0.10237667      -0.11938538       0.07178520       0.16582013      -1.00328863
C        3.31655137      16.48203414       1.21265690      -0.11174801       0.92373438       0.11511761      -1.26373160       0.29179908       1.60736232
H        2.92248597      17.36421579       0.69875451       0.21974700       0.05989439       0.24148366       0.57499297      -0.47057308      -0.32651487
H        3.90607681      15.78867604       0.62981671       0.05106631      -0.23311682       0.10419684       0.59054739       0.56454303      -0.04647935
C        2.06833127      15.65488060       1.57098076      -0.14155458       0.17652096       0.26806786      -1.12330501       0.56304240       0.37922573
H        2.28083631      14.91569574       2.35432120      -0.05306357      -0.16654732      -0.40161078      -0.02324596       0.14212477      -0.43803828
H        1.19886892      16.27709202       1.91506858      -0.13652291       0.12827603      -0.00460603       1.10947391      -0.38610935      -0.18909155
H        1.65311674      15.17650094       0.67603807      -0.03958032      -0.03969358      -0.43672675       0.45995811      -0.05768058       0.32418606
N        4.36622678      16.31004018      16.14285202       0.62113054      -0.01081891      -0.63811790       0.29077664      -1.70171635      -0.49201442
N        4.96078043      14.65305296      14.84849622       0.54070476       0.16617959       0.40030721      -0.36511795      -0.00616414       3.28390199
C        4.94618523      15.97785717      14.99693087       0.45182680       0.10372758      -0.47570148      -0.21288999      -1.48431263      -1.16681559
H        5.25357244      16.57782869      14.16110502      -0.42511844       0.13820683      -0.06247692      -0.05722109       0.41234257       0.51925266
C        4.04187853      15.10846074      16.83356345      -0.03345221      -0.04919358      -0.20470579       0.49910496       1.79998625       0.35803927
H        3.54903109      15.02009280      17.80026606       0.07867152      -0.25557197       0.02958629       0.11015368       0.44660746      -0.58509578
C        4.52580272      14.14474510      16.10564503       0.05602124      -0.45649810      -0.02150205      -0.35025720      -0.65709836      -2.54618982
H        4.38999354      13.09077615      16.21691016      -0.02050905       0.06807360       0.01253972       0.34765711       0.06027967       0.31636750
C        4.11587141      17.67908366      16.48881051       0.13653953       0.28750521       1.09022178      -1.42135448       0.61322354       1.37058452
H        3.25223179      17.74412835      17.15734890       0.19281092      -0.03646752      -0.28034750       0.31679050      -0.23231723      -0.28602560
H        3.85152279      18.23871904      15.60827613       0.06949194       0.05310674      -0.17802674       0.29934460       0.06456038      -0.12652572
H        4.93763788      18.09164960      17.03909638       0.04919291       0.01571382       0.17578434       0.29876487       0.12848853      -0.13375618
C        5.54374715      13.82536900      13.77627249       0.03145878      -0.34864539       0.21758456      -0.12139206       0.68207270      -0.31052862
H        4.95733665      14.04727824      12.90650034      -0.09244490       0.03395128      -0.11304920      -0.05339950       0.04153017      -0.16435590
H        6.55030575      14.23122693      13.61171327      -0.19551943      -0.03013686      -0.00408651      -0.45843559      -0.35572650       0.05127778
C        5.52013651      12.30858782      14.00316823      -0.24016903      -0.86978766      -0.10367389       0.13476308       2.01433516      -1.49011468
H        4.61272303      11.88575799      14.25956489       0.13622374       0.20362886      -0.00593824      -1.46797535      -0.31447924       0.34725374
H        5.79504877      11.93311980      13.02792930      -0.21383946       0.27933617      -0.06593164       0.45291872      -0.58462776       0.40321473
H        6.17614146      12.19299488      14.78831610      -0.08638987       0.14374054      -0.06241849       1.22903754      -0.87702545       0.88258925
N       15.37397365      17.68315626      10.50064027      -0.74712967      -0.40117893       0.10189780      -1.16742511      -0.37639278       1.19898892
N       15.43756622      16.65587737      12.40125009      -0.90334150       0.73203547       0.23742141      -0.29123182       0.72823643       1.35127381
C       15.42817878      17.81279151      11.81160818      -0.59854857       0.63109909      -0.28142665       1.42290240       2.35287872       0.17458004
H       15.67266890      18.75459918      12.35005105      -0.21546936       0.24571789      -0.38385821      -0.67176079      -1.20412872      -0.87614008
C       14.90899405      16.38292423      10.33620648       0.38996199      -0.18475290      -0.81224270       1.09995817       0.77222528      -1.71692092
H       14.70764977      15.97615866       9.37216239       0.08200196       0.03885434       0.12480106      -0.32525670       0.19807266      -0.15686312
C       15.04831139      15.76014057      11.44737681      -0.39878088      -0.40167537       0.62544386      -0.08580576      -0.76364891       0.98928432
H       14.90123524      14.74581655      11.64897292      -0.22493318       0.35766124      -0.18722279      -0.07241464      -0.63430587       0.27483118
C       15.32428029      18.78467050       9.52865886      -0.51958568       0.17400164      -0.82425021       0.02496585      -0.01352122       0.07106460
H       14.50801360      18.51864274       8.86659764      -0.04239317       0.20430585      -0.30266473       0.17013524       0.34335016      -0.11503624
H       16.26314099      18.82311396       9.01220194      -0.17133505      -0.04961077       0.00001704       0.09865470      -0.17271713      -0.19959131
H       15.19125384      19.78054640       9.96796881       0.25437238       0.04985764       0.09494954      -0.25952309      -0.64350474       0.06451707
C       15.55664990      16.53219688      13.90572701      -1.34434422      -0.73023072       0.05609948      -0.53609238       0.41442036      -1.65576045
H       16.14072315      17.38934116      14.19868144       0.14403149      -0.21236563       0.07151572       0.32169125      -0.19538194       0.16368208
H       14.57237421      16.75298594      14.30411136      -0.02847694       0.12251520       0.09674288       0.14891485      -0.51738643      -0.01632850
C       16.13499135      15.21632033      14.35290839      -0.49864075       0.61773893      -0.12157344      -0.27121308      -0.77338303       0.65697853
H       17.17042076      15.13801650      14.05514739       0.19767817       0.17494374      -0.18106451       0.10785086       0.00895832      -0.00006126
H       16.09200981      15.18151460      15.45497580       0.13021993       0.00146492       0.04303407       0.05747260      -0.13835119      -0.54862875
H       15.61170989      14.33216264      13.94103756      -0.04437069       0.08987677      -0.00945017       0.23119649       0.68610697       0.28057652
N       10.74065066      14.91114098      14.20089524      -0.25033299      -0.81298314       0.25710963      -1.37382841       0.61949831      -0.94522998
N       10.71173621      14.24452428      16.26337021       0.54638005       1.18262432       0.86032428      -1.37885641       1.01045753      -1.36160041
C        9.94480619      14.72712780      15.24866268      -0.24618490      -1.25877825       0.41105897       2.82142500      -1.53648483       0.27968501
H        8.92610868      14.65931210      15.14735490       0.02672459       0.11967146      -0.20734853      -1.39038218       0.07789450       0.26950082
C       12.01964348      14.77526326      14.59384121       0.30723263       0.06940356       0.93090035       2.71806155      -0.06188186       0.31355945
H       12.89686410      14.95240220      13.94601542       0.16293600      -0.00876343      -0.19404047      -1.21490979      -0.07673715       0.49017387
C       12.02931215      14.43538964      15.89794480       0.03102151       0.04981728      -0.40429835      -0.05257961      -0.20836413       1.00825960
H       12.80680352      14.27015320      16.66027144       0.02774609       0.17954058      -0.08433221      -0.44853530       0.08596653      -1.05651756
C       10.31308762      15.33858651      12.83524294       0.06291787       0.46077212      -0.59634864       0.61009858      -0.69704309      -0.48377891
H        9.38054900      14.91602644      12.54941611       0.05517198       0.28534739       0.24865178      -0.34568342      -0.42769619       0.20388979
H       11.03261707      15.11102679      12.00846278       0.19498067      -0.08663810      -0.23432694      -0.47517391       0.14763205       1.16024904
H       10.11383736      16.36980475      12.84581489       0.08683186       0.31340353       0.10974531       0.10368634       0.87871411       0.09865882
C       10.22678964      13.60277276      17.50785625      -0.43874944      -1.05108632       0.08257834      -1.91191868       1.44249989       0.80958015
H        9.09508982      13.47299135      17.49586977      -0.22190081      -0.01999846      -0.08032338       1.70680460       0.50048299      -0.18634532
H       10.61837803      12.63381767      17.51150433       0.38017070       0.08843813       0.01031674       0.50152310      -0.86695367       0.17468178
C       10.64318862      14.41237830      18.78027304       0.02614712       0.48558864      -0.96923904       0.42892470       0.37848438      -1.59246719
H       11.68873231      14.17414217      18.96580594      -0.03589384       0.03855772      -0.03117837      -0.20519373      -0.06209509       0.45059830
H       10.61370055      15.51165198      18.65700236       0.22671219       0.26371565       0.18225672      -0.15565928      -0.71756281      -0.17558492
H        9.99034367      14.18675322      19.58749504      -0.30841397       0.10812545      -0.08249306      -0.11238296      -0.35062813       0.64994515
N        0.57911554      14.49271836      14.31208042      -0.13410832       1.07083815       0.33366949      -2.02554656       0.91530913       1.89766359
N       -0.71856211      14.87971701      16.07586105       0.63952927      -0.65931306      -0.11679870      -0.26706478      -0.86849673      -1.95722020
C       -0.59952285      14.28082290      14.91838871      -0.73054303      -0.21363123       0.33315135       1.12506397      -1.06194387      -0.74361863
H       -1.25973911      13.53501378      14.60002194      -0.16162137      -0.15406950       0.15626762      -0.56915367      -0.32083880      -0.31622404
C        1.23237500      15.33590540      15.16524459       0.46621342      -0.39081121       1.44652117      -0.46317310       0.74777570      -0.85817855
H        2.13139916      15.80010895      14.90321640       0.12227388       0.34920370       0.11869313       0.90010025      -0.29830720      -0.02185896
C        0.44753076      15.51386922      16.21268086       0.47090035      -0.30565958      -0.19089847       0.76684254       0.41062324       1.88198848
H        0.58422326      15.96751264      17.15581418      -0.01163643       0.22460273      -0.04085110       0.38566474       0.75556787       0.05347291
C        1.00742265      13.92702496      13.06994704       0.44606400       0.87559111      -0.12269962      -0.51033524      -1.90689170      -0.24476620
H        0.39023017      14.34651395      12.29332362       0.07775389       0.09824117      -0.22269410       0.48917084       0.26916307      -0.31723605
H        0.70446994      12.86913246      13.12844454      -0.15768941      -0.27511020       0.05870401       0.13249621       0.71732073      -0.18001301
H        2.07339867      13.86902956      12.93680428       0.08547024      -0.05666655       0.41483316       0.11802998       0.60246673      -0.16246460
C       -1.71575414      14.59091417      17.09050915       0.36831259      -0.62470306      -0.32171153       0.34459535       1.22829333       0.36178251
H       -2.09242679      13.62611533      16.93731548      -0.11359148      -0.13728806      -0.16041503      -0.36662765      -0.84402076      -0.14906558
H       -1.08197782      14.60860387      17.93606716      -0.22429712       0.03825186      -0.31618010       0.07403977      -0.25265067       0.58027942
C       -2.79867919      15.62849828      17.34139406       0.46616195      -0.20509014      -0.27728156      -1.66992072       1.32955354      -1.21398341
H       -3.31639343      15.35219468      18.25799689      -0.04602432      -0.16581580       0.14930901      -0.10332064       0.03295013      -0.20746255
H       -2.45336459      16.66606777      17.50780425       0.14214506      -0.05155855       0.01459529       0.27478563      -0.80991290      -0.08277906
H       -3.56859447      15.74873402      16.49298756      -0.00443049      -0.14383079      -0.09849185       1.37023242      -0.62640903       1.40241117
N        1.19082170       1.17248630       9.31062083      -0.46882138      -1.25871600       0.82338957      -1.79354734       0.77678646      -0.58358210
N       -0.71641590       1.52047522       8.30568978       0.26105788      -0.32766701      -0.01006145       1.08181692      -0.06155165       0.83741628
C        0.55465854       1.35745564       8.15548191      -0.00468565       0.08335596       0.93609824       2.63014665      -0.27989257      -0.39872314
H        1.08356282       1.32599120       7.19675337      -0.07266795      -0.14777752      -0.12168667      -0.48532479       0.43807850       0.71595117
C        0.20105820       1.22981368      10.27875256      -0.29575136      -0.76640013      -0.31813671       0.88307087      -0.80638382       1.08491561
H        0.44942004       1.07811129      11.34629365       0.11282551      -0.04996099       0.01788130      -0.33758101       0.40566965      -1.20260481
C       -0.97424073       1.33529124       9.63961783       0.38285204       0.25592521       0.80635438      -0.92144248       0.82956018       0.55719234
H       -1.97577309       1.38087703      10.03482063      -0.02171936      -0.16548591      -0.22956538       0.34176923      -0.09443469      -0.13948127
C        2.62601218       1.25743171       9.49628006       0.34571529       0.82840715       0.32003978       1.45896299      -1.73690501       1.38094104
H        2.93827886       2.24771680       9.67030145       0.06663584      -0.03297584       0.21597713      -0.17103611       0.62895182       0.00484888
H        3.19525708       0.86494097       8.66315993       0.15969131       0.02165763       0.18226338      -0.39134597       0.05053550      -0.16831581
H        2.97104444       0.68663392      10.39961231      -0.02831404      -0.19281150      -0.02317770      -0.76648288       0.53349895      -0.99100766
C       -1.55407031       1.95636658       7.24127616      -0.70552856       0.48165206      -0.65909729      -1.78498457      -2.18343572      -0.13619830
H       -1.66906269       2.98966457       7.34366684       0.08152702      -0.00478469       0.31647228       0.01035955       1.03308913      -0.29018490
H       -1.07684429       1.62088528       6.36039165      -0.02192886       0.25454326      -0.02013939       0.44679919       0.39858405      -0.53726751
C       -2.90708982       1.23535443       7.26241258       0.47554725       0.04503529       0.50604898       0.09312926       1.23648873      -0.07760347
H       -3.32581454       1.54816792       8.19245903      -0.09658625      -0.16256955       0.00804371      -0.48726152      -0.07909585       0.22751831
H       -3.49258366       1.67191858       6.44677868       0.15681335       0.04593997       0.04976846      -0.05735703      -0.45492563       0.28500649
H       -2.93353187       0.14839909       7.24771056       0.08098220       0.34257054       0.16188054       0.39161210       0.06272103      -0.21628803
N        5.80923015       5.02180790      10.06308405      -0.94331941       0.07061304      -0.37036015      -2.00441233       1.73423236       0.51688563
N        7.02729658       3.53434724      10.88617556      -0.37656868       0.08032117      -0.02455526       2.05442646      -0.27683734       1.42545905
C        6.83963265       4.83201731      10.85110049       0.07808186      -0.46677289      -0.70219193       0.13925501       0.01171293      -0.50732019
H        7.53485623       5.56446803      11.23097277       0.12463091      -0.08959592      -0.16096403      -0.33708142      -0.10684500      -0.09194500
C        5.11752300       3.82165163      10.01971794      -0.26883847       0.04676144       0.23008296      -0.48469439       0.44162281      -0.49783154
H        4.09869239       3.77329826       9.64222199      -0.11447319       0.10446284      -0.01052121       0.70782814       0.12426562       0.05694704
C        5.94043787       2.88260378      10.44407559      -0.62979268       0.14417891      -0.13835072      -1.03485322       0.29267244      -0.62866189
H        5.81696452       1.84080288      10.48213089       0.23079020      -0.15115644       0.33320741      -0.02688660      -0.64747339       0.24824993
C        5.15044393       6.36228721       9.74006788       0.10734565       0.09508199      -0.61112758       1.21056312      -1.79019000      -0.36435458
H        5.91409203       7.07062360       9.58864900      -0.09335574       0.22612878       0.16003007       0.62709443       0.46635473      -0.05905507
H        4.53072196       6.74791040      10.52460840       0.21932273       0.18755550      -0.15746070      -0.37253228      -0.21377707       0.07497563
H        4.66091848       6.25670696       8.77552497       0.15832358      -0.04581264      -0.09573105      -0.12003889       0.15336092       0.62372771
C        8.15939211       2.86614965      11.58846981      -0.03617700       0.59768292       0.08904491       0.26535902      -0.89907455      -0.66772425
H        8.93927208       3.60966012      11.62946449       0.05793946       0.02215297      -0.13338698       0.09488926      -0.05015130       0.03099816
H        7.83246691       2.65082030      12.59389837       0.05665863      -0.02115822      -0.01943893       0.01956294      -0.01004543       0.02448069
C        8.66543919       1.55759247      10.85898843       0.29601816      -1.13678512      -0.69893093      -1.88814958       1.66548370      -0.38783673
H        9.58344794       1.20244123      11.19728858       0.13039217      -0.12513606       0.20119812       1.15424903      -0.24761908       0.57486015
H        7.94434493       0.74321887      10.94343162      -0.04436880       0.20403332      -0.03214239       0.10805586       0.14047347      -0.05652930
H        8.76503782       1.83745594       9.80719631       0.09632217      -0.04273676      -0.01949307       0.12723603      -0.35854557       0.22052788
N        3.49220708       7.29840791       2.73950699       0.09857510      -1.24163666       0.82595428       0.90745224      -0.05691801       0.29729404
N        4.48132325       5.39333161       2.40783425      -0.07175543      -0.42921032      -0.27108158      -0.50424452       0.63169791      -0.02854780
C        3.37865994       6.10169146       2.22664858       0.18352872       0.36555972       0.16654639       0.82138365       0.19367672       0.10540492
H        2.58139458       5.77805153       1.66059400      -0.14941024      -0.16336866      -0.01591732      -0.93576858      -0.39648316      -0.47910319
C        4.75003131       7.28069099       3.32391505      -0.29883325      -0.20538418      -1.20649362       1.12809470       2.77449645       1.25080253
H        5.20552010       8.14454719       3.86800314       0.17510569      -0.00449167      -0.21569159      -1.03100165      -1.04228651      -0.71604016
C        5.36443326       6.14274660       3.15193848       0.11409862      -0.49739896      -0.62204172      -0.16387651      -0.79309527       0.73535561
H        6.29181675       5.79975950       3.63250186      -0.13167586       0.22368590      -0.11354702      -0.63150519       0.19666026      -1.07061596
C        2.57124528       8.45004862       2.61370161       0.43900041       0.35888014      -0.11939998       0.60807141      -0.98507621       0.45380045
H        2.72207076       9.10802177       3.46278703       0.02728056      -0.05457335      -0.10296111      -0.34142466      -0.25464083       0.05388024
H        1.58196605       7.99398428       2.55254134      -0.02222264      -0.04462662      -0.12586200       0.12837345       0.59501449      -0.02815322
H        2.86490574       9.00860736       1.75182914       0.06614896       0.08392608       0.08566992      -0.27904711       0.04439205      -0.41110161
C        4.68842022       4.04626266       1.92505745       0.84852171       0.24077920       1.03360365       0.20899336      -2.58090762       1.06433876
H        4.00262240       3.73196994       1.16686124      -0.19701204      -0.26634618      -0.01832020      -0.33827106       0.46537247      -0.32442672
H        5.69263489       3.94112532       1.50684937      -0.27160671      -0.24307118       0.04918064      -0.33426181       0.33954250       0.21396517
C        4.52068790       3.02292610       3.11363184       0.57405734      -0.10065139       0.41357951       1.53038093       0.58790282      -1.25692325
H        5.18145721       3.45430577       3.87065193       0.16946122      -0.12557011      -0.16915585      -0.84710813      -0.34870518       0.29965202
H        3.52311745       2.74505287       3.44473480       0.15268308      -0.08671300       0.22667397      -0.00786236       0.58856907       0.08495750
H        5.01768185       2.08397121       2.86439852      -0.01453488       0.02450197       0.36946316      -0.29564391       0.29141768      -0.10640034
N        7.78779021       8.77223484      21.80916181      -0.61355846      -0.34256392       0.77431180      -0.28218213       0.56044038       2.02046726
N        7.30204560       9.46635598      19.86252227       0.90314209      -0.24124438       0.17302007       1.27533795      -1.48250907       0.41482343
C        7.02585984       9.60804233      21.13238768      -0.35127787      -0.01324053      -0.83771878       0.69749782      -1.42798862      -1.01178902
H        6.23286268      10.14793402      21.51046294      -0.06851804      -0.02942758      -0.04795139      -0.63871482       0.87193386       0.51227415
C        8.75523338       8.20374836      21.04875122       0.09125199       0.45290704       0.96468113      -0.18315586      -0.39971821      -1.29972688
H        9.58355119       7.56739722      21.34885330       0.19532317       0.03385474      -0.16518136      -0.58883322       0.37719954       0.27760644
C        8.35466326       8.53287700      19.82266691      -0.24680928      -0.49394538      -0.64691092       0.18790540       0.95738155      -1.57245497
H        8.80262875       8.31586913      18.86403474       0.14436183      -0.26338956       0.23117463      -0.18640619      -0.14725776       0.45159220
C        7.73763730       8.75884981      23.26485814      -0.46656634      -0.10741676      -0.59817004      -1.29312445      -0.92984792       1.45435276
H        8.66926597       8.88184963      23.73905758      -0.05972680      -0.17269918       0.03762069       0.92196415       0.17358153      -0.15208674
H        7.31953160       7.84483519      23.77195509       0.02934464      -0.04377901      -0.27014904       0.15808535       0.98157971      -1.18513985
H        7.14759167       9.64113542      23.51860453       0.27257241      -0.09158591      -0.05694704       0.02601453      -0.59548399       0.10546880
C        6.78022506      10.24068493      18.73590620       0.18732393       0.88297348      -0.02889289      -0.04821761      -0.75680577       0.64441937
H        5.97480467      10.72135807      19.25769944      -0.12522369       0.02476781      -0.03404457      -0.46678657       0.21505600      -0.52904503
H        7.58212746      10.92349927      18.60168984      -0.04335730      -0.31629968       0.08285352       0.16835104       0.51984235      -0.60200917
C        6.40934691       9.39045103      17.48697370      -0.63749116       0.83330141       0.08111393      -1.31049237       0.69118536       1.24501501
H        7.26468968       9.37738652      16.84306320       0.06766517       0.13248239      -0.01211091       0.20137266      -0.57583192      -0.36488102
H        5.94751799       8.42329542      17.77836156       0.16835676       0.19766270       0.16843064       0.84536238       0.41665666      -0.34481994
H        5.59024962       9.88976466      16.96173740      -0.17150556       0.09780141       0.19009576       0.41225098       0.02254635      -0.03667079
N        5.10651337      11.89931023       1.26913259      -0.99844707       0.15993320      -0.65707571       1.27578096       1.85520833      -2.30539550
N        5.74241547      13.23526168      -0.33869071      -0.94043231      -0.85163375       0.60543477       1.50169509       0.23711001       1.95734617
C        6.08704594      12.74908855       0.90968693       0.89350600       0.03368405       0.56433463      -1.27460484      -0.51992844      -1.19558249
H        6.98068962      12.92510765       1.55852336       0.09011362       0.11805118      -0.06320866      -1.20788015       0.20839824      -1.17744695
C        4.19861666      11.82936685       0.20890620      -0.35092877      -0.46028767      -0.45243438       0.83823953       0.39656054       1.58015919
H        3.38342090      11.21971263       0.34789952      -0.04891956      -0.05328990      -0.12910558      -1.00546460      -0.77089457      -0.32481758
C        4.55031160      12.66268888      -0.74621026       0.15740618       0.67803345       0.49014532       0.00048723      -0.24772772      -0.94130897
H        4.04780415      12.82865899      -1.70959357      -0.06074062       0.12820428       0.08981488       0.63284202       0.26182671       0.91597496
C        5.01877531      11.21843336       2.50448073       1.78973171       0.16077235       0.53340827      -0.18180378      -1.70654671       0.82051963
H        3.96909869      11.31992112       2.80149860      -0.18107923      -0.07092465       0.01059038       0.62221144      -0.03539668       0.35685828
H        5.77139265      11.54035801       3.22037620      -0.34188566       0.14601578       0.16379615      -0.39822661       0.32436147      -0.07979761
H        5.25370952      10.16191497       2.32403859       0.17839134      -0.31999464       0.33516150      -0.35671214       0.52438260       0.02467862
C        6.51287450      14.29117708      -1.07647734       0.24207918       0.39248417       1.62500982      -1.70701885      -0.46828135      -0.14526215
H        6.09548158      15.25378728      -0.90744842      -0.07128374      -0.13621148      -0.16195394      -0.55270819       0.26011311       0.24665926
H        7.44253065      14.36712652      -0.62893277       0.11412599      -0.23231692      -0.05934427       1.27372414      -0.20732636       0.43939208
C        6.60497612      14.09149857      -2.56953962       1.18310136       0.48342718      -0.31001621       0.24177582       0.01619906       0.60788772
H        7.01108084      13.08544860      -2.67676737      -0.18090984      -0.22322383       0.02422304      -0.11233793       0.26728455      -0.55008031
H        5.69206598      14.29656710      -3.13230230       0.02418636       0.06516583      -0.00188717       0.10961516      -0.37622702       0.29057569
H        7.31457365      14.85113221      -2.83255752       0.01444517      -0.07468896       0.10530632       0.35159024      -0.09158337      -0.57148439
N       14.98548031       0.12711739      13.49388838       0.36389640       0.71133981      -0.36987193       0.08335456      -1.10580516      -1.10144956
N       16.12837400      -0.52647934      15.15312583      -0.15682547       0.20812268      -0.36729711       1.13976817      -1.26048693       0.92824482
C       15.63789551      -0.89221261      13.99741550      -0.97499612       0.01337716      -0.16576205      -0.26140465       1.44539800       0.36551932
H       15.79629958      -1.78239561      13.54029461       0.01988916       0.17953226      -0.00837507       0.60034859      -1.30118862      -0.81480827
C       14.83077235       0.99575921      14.48152183       0.97298245      -0.65237292      -0.41226406       0.07567477       1.56729703       0.67981295
H       14.38468562       1.91698657      14.31516768       0.18956377       0.17703694       0.27456523      -0.84764060       0.64397582      -0.03843340
C       15.51718110       0.62818841      15.51213458       0.04907190      -1.21718200       1.05363482       0.86733270       1.24546616       1.15896357
H       15.77810747       1.21935059      16.40688830       0.17579499       0.09453841      -0.01861309      -0.51585764      -0.95991092      -0.63966688
C       14.41768031       0.29002847      12.15299073      -0.72724765       0.32132740       0.16214018      -1.81598077      -2.12888071       0.72622199
H       15.04651865      -0.04674210      11.38550048       0.48812973       0.02310951      -0.10615888       0.93823823       0.08003027      -0.51168529
H       14.11358652       1.29708627      12.07778044      -0.19726289      -0.00072686      -0.20343660      -0.14760980       0.65715337      -0.42156249
H       13.52948894      -0.38916623      12.04860900       0.03201848      -0.02573601       0.00601960       0.84258237       1.07608528       0.28120215
C       17.14772456      -1.25637350      15.99033063       0.08326854      -0.44296189       0.92937366      -0.11885454      -0.95617660      -2.12490135
H       16.63528371      -1.69144924      16.80999758      -0.02223463      -0.04275467       0.07358680      -0.14816183      -0.26466881       0.51716188
H       17.64862560      -2.06498714      15.37008487       0.04258656       0.19105977      -0.04405864      -1.11522922       1.03026501       0.74644958
C       18.25603783      -0.35095047      16.38797614      -0.76865109      -0.08444425       0.16780141      -0.02973196       0.25625747       0.60863604
H       19.10160086      -0.93528726      16.72710499       0.14354765       0.22318823      -0.05118151       0.27153955       0.16308624      -0.36496846
H       18.42229225       0.33720884      15.57934067       0.06272842       0.07327601      -0.18683298       0.63975574       0.00564660      -0.18632108
H       17.99898753       0.25048162      17.23695220      -0.13750175      -0.05596087       0.04000025      -0.27406544       0.15404785       0.31844037
N       10.73618215      19.89391866       5.50009175      -0.17914175      -0.48007449       1.10829628       2.13369446      -0.03262500      -0.73990674
N       12.29037406      18.45774509       5.40528537      -0.52871289       0.12262336       0.74394356       0.56455857      -3.82362187       0.71272329
C       10.97680576      18.62098960       5.42223414       0.64629637      -0.15755633      -0.01703159       0.38332057       0.42908654       1.07268187
H       10.20792063      17.93613621       5.69581752       0.01419384       0.12714096       0.13143825       0.22142858      -0.53337766      -0.45986589
C       11.92861291      20.55557713       5.16197015      -0.55583938      -0.23586731      -0.42865549      -0.68739781      -1.03649894       0.29619121
H       11.92306690      21.58526406       4.93490886       0.02550209       0.26571331      -0.26404762       0.20535042       0.43244287      -0.18275598
C       12.90750625      19.60773355       5.09874948      -0.33516338      -0.28357319      -0.28263357      -2.39416597       2.00455587      -0.46894570
H       13.84025139      19.70892171       4.71636224       0.02496090       0.19838743       0.18492738       1.85894807      -0.03086541      -0.06748984
C        9.43202559      20.41844014       5.55189127       0.54379994      -0.39631949       0.98732933      -2.59920346       0.66903460      -1.19385208
H        8.92163296      20.35467990       4.56346428       0.02561554      -0.09069054      -0.04516567       0.90183633       0.38602118       0.68377314
H        9.35625554      21.38177896       5.99899962       0.13525031      -0.06932966      -0.05421027       0.49008071       0.52377780      -0.08884782
H        8.77280015      19.83841040       6.13879217       0.05515619       0.47711938       0.12787973       0.05116216      -0.71677430       0.59626177
C       13.02771252      17.12687047       5.66134116      -0.33129046       0.27732828      -0.15297977      -0.81445794       1.09041447       0.27284493
H       14.06803995      17.40907462       5.91209813      -0.06166214      -0.00620157      -0.05468646      -0.92983541      -0.29924769      -0.10497614
H       12.52411732      16.61955318       6.54138972      -0.09879367      -0.00895477       0.10211513       0.77087253       0.78327062      -1.21076415
C       13.00371947      16.21800953       4.41688123       0.64097036       0.44690256       0.47856111      -0.53816328       0.07441262       0.54056062
H       13.33669791      15.21882474       4.64909983       0.10176955       0.10042065      -0.20088193      -0.13333054      -0.14412560       0.13055891
H       11.98174409      16.21187001       4.03917795      -0.16674679      -0.17747945       0.04587009       0.12191039      -0.28813373       0.00547513
H       13.61255196      16.53721387       3.60622880      -0.16247121       0.10179222      -0.08167837       0.39748718       0.49237170      -0.27704921
N       14.88194388      11.11080275      16.71914054      -0.43350793       0.01229239       1.03861728       1.61402999      -0.23804117      -1.14607035
N       13.54607469      10.20437115      18.08758267       0.30542794       0.27596096       0.22304078      -2.23588527       0.64729766       0.41737025
C       13.71437298      11.26531955      17.29797240      -0.06784694      -0.66550951      -0.79789526       0.74649605      -0.58210129       0.18891403
H       12.99751439      12.05102102      17.11867693       0.15287925      -0.07592998       0.10689376       0.33625153      -0.18610995       0.12690523
C       15.45901751       9.95321595      17.19082118       0.17913122      -0.28550378      -0.33519073      -0.64598579      -0.46232978       0.53017208
H       16.40844691       9.64412074      16.86414160       0.30341813       0.08405862      -0.16310291       0.45116381      -0.08418128      -0.05894101
C       14.61474483       9.34228896      18.04953143       0.67201677       0.64082013       0.48773574       0.90929001       0.05334122      -0.06759471
H       14.76197015       8.40675458      18.62807379      -0.11799810      -0.26208441       0.05442481      -0.66143631       1.19707575      -0.74496688
C       15.59583596      11.93624336      15.68878166       1.01006215      -0.07517348      -0.58911208      -2.32886188      -0.47648687       1.39531912
H       16.14922733      12.64792092      16.21768771       0.18922014       0.37811180      -0.04773901       0.72142474       0.74931980       0.23862876
H       14.81084246      12.37989586      15.13896271      -0.14826844      -0.17520777      -0.06884656      -0.30900810       0.61042109      -0.26824159
H       16.15854143      11.37609811      15.00213995       0.10522930       0.21701402       0.21233661       0.63153342      -0.60449956      -0.28933356
C       12.26505609       9.99847159      18.83012349      -0.63670037       0.01934195       0.59143228      -0.43106219      -0.91635247      -1.48091463
H       11.70038831      10.91419192      18.71105520      -0.01433291      -0.02679023       0.05868346      -0.03117151      -0.10986681       0.17988066
H       11.69690826       9.17173068      18.33283035      -0.19865792      -0.13041336      -0.25911814       0.69269274       0.91904799       0.31182619
C       12.44568393       9.61791911      20.24786795       0.69840704      -0.08049520      -0.00664779       0.41944463       0.51355805       2.23273482
H       13.22454047       8.82533116      20.33077989      -0.20820311       0.11134289      -0.10568177      -0.55232887       0.82169674       0.28262195
H       12.63936439      10.55507821      20.84570072       0.03277282      -0.04414257       0.19789881       0.54659404      -1.14195930      -0.80326524
H       11.55236352       9.29020909      20.78983092      -0.07240833      -0.18631506      -0.35514025       0.09296795      -0.22104527      -0.70449764
N       10.11905348       4.99026233      15.54062074       1.31292355      -0.55263771       0.28066123      -0.05460393       0.54611448       0.40167517
N       11.88105681       4.50513350      16.62697452       0.45595057       1.78000412       0.17752620      -0.02811494       0.59292914       0.96702127
C       11.32695500       4.48112435      15.45172038      -0.82816723      -0.24197899      -0.89617133      -0.61741890      -0.72670430      -0.67226264
H       11.74097016       4.00604630      14.56477492      -0.08649117      -0.03822505       0.18252247      -0.03960104       0.61283839       0.49333207
C        9.92176466       5.42058250      16.86623228       0.49145941       0.65540234      -1.28589471       1.26677895       0.06043321      -0.54038932
H        9.08589784       5.94971715      17.22269052       0.00017700       0.06999757       0.01752538      -0.74348628      -0.20460450       0.05337256
C       11.05161831       5.12064916      17.54794596       0.73213997       0.05854747       0.81107957      -0.04497764      -0.58298551       0.81720634
H       11.34325415       5.20380848      18.62871716       0.02419726       0.12774749      -0.07761236      -0.59369399       0.15285052      -1.62351743
C        9.16207559       5.09023581      14.43023084      -1.00461562       0.75608812      -0.50748010      -1.43914352      -1.31221334       1.13914810
H        9.60808109       5.32880803      13.49372557       0.03779185      -0.08169581      -0.24966874       0.24014448       0.44394825      -0.26083274
H        8.35195848       5.72554448      14.79022881      -0.27010135       0.05201531       0.01594630       0.43725081       0.30656138      -0.57273228
H        8.64015604       4.12617682      14.30017217      -0.10699200       0.23659824      -0.05328122       0.70922629       0.52228343       0.10151725
C       13.22540000       4.07987365      16.92995771       0.76370374      -0.36915811      -0.11988668       1.43320260      -1.26608966       0.04388471
H       13.23379698       3.26459301      17.67847216       0.08090017      -0.28254787      -0.09057890      -0.22212161       0.65675801      -0.61039238
H       13.57883439       3.67654164      15.98653551      -0.04497048       0.28737270       0.07096721       0.15662680       0.13002732       0.21573898
C       14.09947431       5.24323738      17.38653211      -0.70552120       0.70518312      -0.57051612      -0.01476099      -0.92098200      -1.46147782
H       15.16968410       5.22078446      17.09626402      -0.20333599      -0.24388125      -0.21388490      -0.57359945      -0.44790752       0.80040695
H       13.75111100       6.09481585      16.90152939       0.12944712      -0.04674492      -0.27779340      -0.42879636       1.08765139      -0.50394349
H       13.81624266       5.34075828      18.38235592      -0.10847339       0.05069643       0.00985262       0.59561826       0.40166751       1.43658157
N       14.73531468       8.33024814       6.77265976       0.85448105      -0.05160283       1.32805226      -0.61748309       0.49606941       0.05099589
N       13.97062466       6.30802867       6.59184232      -0.08513130       0.23754551       0.41126668       0.21623911       0.44292283      -0.44441118
C       14.82508650       7.20391205       6.06289055      -0.32804822      -0.82903649       0.67746373      -0.65344246       0.37773747       0.41860806
H       15.43836130       7.10831081       5.17952520       0.24809530      -0.37634670       0.22840451      -0.37101390      -0.21597406       0.27171674
C       13.77685390       8.16594533       7.77507648       0.23751477       0.44302448      -0.10355558       0.06544125      -1.44247944       0.48162840
H       13.53328446       8.81913771       8.60144459       0.06200879      -0.23469263      -0.07758283       0.42246672       0.38492518      -0.65662323
C       13.38515487       6.87399075       7.70606117      -0.54437143      -0.52628298      -0.21719141       1.53012019       0.53785758      -1.13129177
H       12.86837982       6.24076912       8.32560137      -0.14125971      -0.17556457      -0.14977615      -1.24816562      -0.23655029       0.93728445
C       15.37137222       9.64064471       6.51176202      -0.35634114       0.14944526      -0.30899463       0.19003049      -0.11341278       1.15045239
H       15.38321403      10.12559658       7.51356853       0.06877698       0.32843973       0.06845656       0.47430964      -0.32131334      -1.01366949
H       14.78408168      10.25251709       5.89480858       0.24151923      -0.17270643       0.35227423      -0.81647733       0.26685872      -0.47748646
H       16.32006891       9.62657254       6.00765569       0.25638261       0.25221393      -0.09804130       0.26261454      -0.49726893       0.31222409
C       13.57983552       4.96953026       6.06052954      -0.42309069      -0.29681745       0.30641487       2.64058145       0.84702242      -0.02892599
H       12.84346088       5.14873184       5.33131297      -0.11946988       0.21187919       0.04144656      -0.61933224      -0.22512717      -0.63865968
H       14.53573362       4.59164378       5.63855667       0.07058569      -0.01445075      -0.04571992      -0.97812977       0.40417600      -0.11039950
C       13.23593626       4.00539836       7.13475505       0.47133531      -0.15172153      -0.22127221      -0.69408922      -2.00526579       1.38147595
H       12.19115679       4.03038696       7.45728940       0.08589551       0.35124750      -0.05831447       0.40819857       0.80546169       0.15910263
H       13.13460221       2.96940772       6.70529649      -0.11284139       0.12540220       0.02378221       0.85238950       1.09309417       0.51415558
H       13.94270940       4.09537476       8.03313269      -0.01355383       0.16698500      -0.09189717      -1.13362355      -0.44201808      -1.44211727
N       12.79867985       4.75594027       1.09183620       0.68433400       0.24381451      -0.42284369       0.18186585      -0.54773509      -3.20080982
N       14.75014734       3.95535322       1.00712829      -0.07080440       0.36002939      -0.15234763       1.83870740      -1.47828537      -1.74395242
C       13.85105158       4.35281950       1.74400710      -0.24651037      -0.40114045       1.09057499      -2.44267212       1.58609284       1.54086257
H       13.97727081       4.44841977       2.76232276       0.00900447       0.09053824       0.19156098      -0.10947948      -0.01740414       1.24568086
C       12.99813629       4.42281753      -0.28525330       0.40835848      -0.22313254      -0.41017965       1.16006983      -0.58311976       3.11995076
H       12.24125775       4.50789950      -0.99057033       0.04576875      -0.06285418       0.10223624      -0.49337751       0.33950973      -0.89019496
C       14.24956852       3.86694932      -0.28975607      -1.09705595       1.14773796       0.78708542       1.36021625       0.50116167      -0.16802077
H       14.94730691       3.46282767      -1.03276807       0.34261649      -0.03746469       0.07169883      -1.21966290       0.14388616       0.20405615
C       11.52702929       5.15058371       1.63588111       0.60890982       0.66086823       0.78795839      -0.08346427      -0.21594762       0.93325589
H       10.80781248       4.98685311       0.84697504       0.09827184      -0.06728014      -0.09245077      -0.24485944       0.01797188       0.39689713
H       11.48428526       6.14615436       2.05012266       0.13988705       0.14946166      -0.05675381       0.18806243       0.10527836      -0.48235894
H       11.43494936       4.49941746       2.49750062      -0.36551443      -0.05680079      -0.00208058      -0.49550918      -0.10600215      -0.27218071
C       15.99398788       3.39085818       1.57587077      -0.61995766       0.62866665       0.48252559      -0.82753003      -1.01782464      -2.99962741
H       15.89398283       3.60660388       2.55017630       0.00206359       0.22948843       0.10656926       0.25219815       0.44879593       2.20480522
H       15.98545863       2.29740083       1.44318582       0.07070386      -0.16527682      -0.02145477      -0.09906553       0.62063859       0.10036760
C       17.20423844       3.98265980       0.93542267      -0.35990171       1.07263534      -0.72327011       0.68268296      -0.78119312       0.01819471
H       18.03005468       3.65502033       1.53690882       0.22859189       0.02034745       0.17435651       0.43236335      -0.10480230      -0.09026325
H       17.34066408       3.62031554      -0.08137592       0.30034334      -0.19512214       0.09701963       0.01649739       0.00417962       0.08676377
H       17.24439514       5.03238002       0.94352843      -0.30007647      -0.21877347       0.19175529      -0.24659374       0.95953751      -0.00518561
N        6.36051238      14.96914445       8.58096634      -0.26003726       0.24307684       0.17588423       0.36601497      -0.72844467      -0.87423956
N        7.20259764      13.36233801       9.74657575      -0.07321002      -0.06513867       0.19538250      -1.12255944       3.19388084       1.67319541
C        6.75868305      14.63038905       9.77361083       0.18275988       0.15206258       0.61439208      -0.22979651      -1.41608301      -0.49527326
H        6.69216913      15.29488018      10.59372636      -0.17777177       0.14974236       0.16396947       0.36530387      -0.01517650       0.39550764
C        6.49674235      13.86418875       7.72210894       0.59709431       0.63674935       0.36347370       1.15060306       0.81680370       2.36212509
H        6.34633419      13.88420843       6.70031202       0.00888944      -0.09856341       0.01918856      -0.31196913       0.21941817      -0.94113617
C        7.15135197      12.95669341       8.47361877      -0.06082292      -0.47219782      -0.28894811      -0.35741507      -0.33434400      -1.20927590
H        7.60496376      12.06606104       8.21963814      -0.06740653       0.01420360      -0.03006957       0.30246533      -0.97158979      -0.42470262
C        6.14903035      16.34336949       8.18540672       0.56444723       0.02262124       0.47661055      -1.91707891       0.08258774       0.22832110
H        6.89275354      16.70026406       7.58790387       0.14551069       0.06828130       0.11212573       1.64548188       0.32345879      -0.79443595
H        6.09534780      17.00655599       9.06337162       0.11604330       0.33493085      -0.05296698      -0.42858976      -0.45818621      -0.59628080
H        5.29590031      16.32017772       7.49714540      -0.08593961      -0.31974826       0.11648324       0.00028317       0.34461373       0.77819992
C        7.84134853      12.78412234      10.91669884      -0.20761841      -0.38157891      -0.21661901       0.02256074      -0.44911302       1.03313779
H        7.83785981      13.61725296      11.62794708       0.24301196       0.06126567       0.12020289       0.23426843      -0.40204828      -0.38750108
H        7.21357229      12.01521057      11.41734599      -0.09844619       0.03167627       0.02405452       0.53014741       0.40543846      -0.94621749
C        9.25736691      12.33399114      10.58176214       0.79722556      -0.05734374      -0.36287751      -0.85499639       0.19519944      -0.46800172
H        9.26410747      11.88373136       9.60120500      -0.02443619       0.02973633       0.17171789       0.29872837      -0.17191286       0.03574680
H        9.95068311      13.14815208      10.60983962      -0.08294527       0.13855758       0.22117773       0.09473693       0.22513290       0.04617415
H        9.56866437      11.64058313      11.29966195      -0.22650163      -0.25054216      -0.07683232       0.41328028      -0.79827241       0.71232444
N        2.97193837       3.74229879      18.83417082      -0.22095758      -0.06484974      -0.29660496      -0.73253996      -0.11989279       0.90351921
N        4.65708185       3.12811843      17.71001971      -0.29303564       0.39770679       0.33832944      -0.49006043       2.46186524       1.48098526
C        3.33065755       3.21985937      17.67198189      -0.53730310       0.45716604       0.71372115       2.25961159       0.98031235       1.60337870
H        2.72202034       2.99917569      16.87568813       0.09139444       0.08390064       0.06951192      -0.79424901      -0.81051658      -0.83383137
C        4.06133129       4.24034117      19.56086489       0.53884262      -0.24537312      -0.31731280      -0.14635998      -0.89929074      -2.45631222
H        4.00734406       4.85156180      20.40157237       0.11782502       0.00927116       0.11558784      -0.30381996       0.35118482       0.81979837
C        5.09760295       3.97153906      18.76626503       0.50361434      -0.85387560      -0.22649022       0.38155833       0.17664431      -0.52075028
H        6.09907963       4.42313653      18.84117737      -0.00650317      -0.00321542      -0.15669994      -0.64313041      -1.04771965      -0.03878871
C        1.60565081       3.70444071      19.36245278       0.17002566      -0.71101465       0.26422324      -0.54884160       0.36064445      -0.38449512
H        0.92257163       4.45182856      18.93940387      -0.17810231       0.10703110      -0.09982602       0.55265993      -0.20307579       0.38596251
H        1.67480322       3.83481163      20.42011550       0.05334077      -0.05662125      -0.34588277      -0.05071595       0.08038625       0.29719394
H        1.17653269       2.73930427      19.15411376      -0.07998926      -0.08394022      -0.03245021       0.04946424      -0.08953206      -0.01704549
C        5.55400308       2.67781456      16.69277615      -0.94925111       0.05432100      -0.62776690       0.19167758       0.17443541      -0.75455193
H        5.88598022       1.79330035      17.16586000      -0.09156222      -0.27455648      -0.11518009       1.07038270      -0.28882789       0.08633991
H        5.01320142       2.27607974      15.86663909       0.14373605       0.22639846      -0.07388833      -0.46921553       0.26295993      -0.35832510
C        6.59814322       3.74154518      16.22837590       0.49193139      -0.40774867       0.52816654      -0.58529113      -1.62982748       1.11181034
H        6.17531006       4.76300505      16.19070237      -0.05737737      -0.06578674      -0.18406414       0.39132677      -0.54156948      -0.13397199
H        7.47614666       3.63364276      16.89722352      -0.20516120      -0.28330966      -0.16964254      -0.45903248       0.50820556      -0.43553844
H        6.84434991       3.33278171      15.26410503       0.02714937      -0.42524751      -0.27757282       0.33811177       0.55672262      -0.36928765
N        0.87204894       0.00157902       4.34731284      -0.69096108      -0.04526720      -0.61259867       0.71425384       0.39234063       0.43654701
N       -1.19077954       0.11109555       3.82852998       0.48956097       0.06689359       0.03734369      -1.03087788       2.25032412       0.38952706
C       -0.23972088      -0.66932941       4.23547036       0.56444495      -0.24800787      -0.32211544       0.08346790      -2.77153605       0.63109271
H       -0.36349420      -1.78033648       4.43581139      -0.24548469      -0.24196070      -0.00361293       0.35745390       2.17197130      -0.35863548
C        0.62695889       1.33252634       4.11957338      -0.31324102       0.18544846      -0.17152664      -1.92597813       0.20643232      -0.39502504
H        1.37241929       2.06430905       4.07550129      -0.15736546      -0.36910368      -0.39583456       0.63762005       0.44382330       0.20664723
C       -0.72280339       1.45413753       3.86650635      -1.17304597      -0.35470417       0.48383176       0.70759650      -2.49796967      -1.32986914
H       -1.30820085       2.24023391       3.43923107       0.00556062       0.12865014       0.27454251       0.12500417       0.33118046       0.68345542
C        2.17127514      -0.52233724       4.76331963       0.05900941      -0.20801595      -0.00963848       0.61971962      -0.36076876      -1.30327117
H        2.76831874       0.27401304       5.15120070       0.19707833      -0.14737015       0.15724465       0.11809731       0.30148581       0.14763767
H        2.69131370      -0.94171377       3.87509645       0.02787240       0.07027964       0.04649713      -0.50429848       0.28816072       0.77042282
H        2.07954411      -1.26670253       5.51402535       0.11117405      -0.04283924       0.01364714      -0.18800908      -0.43811417       0.28175543
C       -2.60204914      -0.30610989       3.60736362      -0.20484273      -0.71294082       0.65958751      -0.29540168      -0.93059073       0.20289382
H       -2.51084646      -1.09443565       2.83583528       0.04512148      -0.07883007       0.04654416      -0.48188619       1.02432380       0.05308112
H       -2.88038102      -0.93586149       4.45711602      -0.05136930       0.08517423       0.00727247       0.13914764       0.56095674      -0.04870235
C       -3.67502388       0.84732457       3.42997344       0.13497026       0.72482700       0.64570202       2.90838733       1.80226710      -1.36938728
H       -3.63114695       1.66892292       4.14174000       0.07092718      -0.06864504       0.08964211       0.15499299      -0.54295017       0.37018862
H       -3.48484380       1.44029611       2.49682627      -0.01049815       0.15624474       0.20258638       0.02918246      -0.95618427       0.75020971
H       -4.65164196       0.59598418       3.33547557      -0.11656871       0.14423658       0.23873427      -1.87621272      -1.16665199      -0.01122143
N       17.48300335       8.16147807      14.92767337      -0.07014598      -0.24022553      -0.36571425       0.75864103       0.79636693      -0.95837429
N       19.12776909       9.04311528      15.99304988      -0.28889721      -0.15039112       0.33893081       0.29780423       0.83224763      -1.00257004
C       18.30825067       8.04900698      15.94914935       0.08849897      -1.09285143       0.30276240      -0.24516964       0.16296723      -0.61055900
H       18.36161529       7.29339379      16.63673553      -0.06069763       0.07641013      -0.08604801      -0.08788490      -1.12148955       0.65559660
C       17.87020284       9.25564848      14.15388794      -0.16352011       0.43853461       0.87501354       0.43046256      -0.14248336       1.99092754
H       17.35021557       9.61176836      13.29468659       0.00471367       0.05387059       0.13675477       0.02508103      -0.25940076      -0.23998310
C       18.88981993       9.81433066      14.87383296       0.14179362      -0.70395608      -0.33104386      -1.77806723      -0.86606865      -0.82296916
H       19.32665663      10.70864895      14.63404687      -0.15350891      -0.03536732      -0.25863657       1.20599959       1.09847661       0.08382560
C       16.47514762       7.21614267      14.54705562      -0.54225104       0.52767851      -0.40413889      -1.23830841      -0.93809434       0.65401793
H       16.65563745       6.62186916      13.70168658       0.15427488       0.03996284      -0.16551014       0.68501306      -0.06915992      -0.86619278
H       15.49331274       7.60658253      14.47453516       0.45196344      -0.18532233      -0.10758165      -0.31803484       0.81892847      -0.18164336
H       16.35725310       6.51620981      15.32457021      -0.00581303      -0.23337004      -0.02577164       0.26810727      -0.42347405       0.72149558
C       20.23923743       9.27012652      16.90323818      -0.85423926      -0.28853340      -0.23357838       0.20838815       1.43218073      -1.01369928
H       20.51646422       8.48797044      17.46735725       0.23611616      -0.34379316      -0.06240300      -0.13383161      -2.12911348       1.13289015
H       21.09915518       9.37466127      16.28293753       0.10845979      -0.07354548       0.01289925       0.22561224       0.39437415      -0.28548626
C       20.03385134      10.44290888      17.80087250      -0.17906832       0.28005046      -0.18496687       1.12482715       1.09182917      -0.14785119
H       19.13272851      10.34578754      18.33949858       0.02565932       0.03147353      -0.47823421      -0.72248779       0.02397702       0.34753918
H       20.85072026      10.38911321      18.49331856      -0.11903352      -0.12386715       0.01367009       0.07678974       0.06429591       0.40139058
H       20.15623675      11.44721335      17.35190984       0.14130236       0.12461031       0.10636356      -0.35342640      -0.80415586      -0.08728592
N       17.80237161       8.42956781       1.76883286       0.46109488      -0.05169452      -0.70957854      -2.47993653       3.14880268       2.60440316
N       17.56271065      10.03965369       0.34215246       0.10430048      -0.03520411       1.08656150      -0.50345924      -0.01819957      -0.16482921
C       17.22038378       9.62708475       1.54902603      -0.18067696       0.90814755       0.10568235       1.50345005      -1.58879990      -0.78684778
H       16.58539937      10.12307630       2.23289572      -0.11511294      -0.24143795       0.24636851      -0.31423910       0.11357128       0.11792049
C       18.53299983       8.08888885       0.73187610       0.02410386       0.60922687       0.02633203       1.52384785      -1.08239665      -1.87037581
H       19.13696079       7.16881275       0.70538105       0.23769036       0.09791690      -0.23786200      -0.74527758       0.83614767       0.13990966
C       18.34352935       9.05002935      -0.21081848       0.50610017      -0.15180568       0.81684731       0.90924845      -1.40876877       0.66362553
H       18.80015904       8.97146070      -1.16937728      -0.17147288       0.27089301       0.14545147      -0.45277877       0.82049694      -0.35213597
C       17.59791763       7.79232111       3.06412882       0.79564045      -0.60873045      -0.01673908      -0.08984161      -0.59823639       0.19184431
H       16.68091368       7.21234160       2.99011426      -0.33276467      -0.31615085       0.21866953       0.33671120      -0.05408903       0.08673742
H       17.45405707       8.54210970       3.84599150      -0.18699169       0.02072995       0.04881770       0.02749854      -0.04932853      -0.55854533
H       18.43935159       7.17475835       3.34711346       0.15852271       0.00925662      -0.14767844      -0.02714035       0.03673705      -0.30219278
C       16.87601231      11.11808538      -0.39682076      -0.93491508      -0.47485393       0.92039571      -1.41580634      -0.83140306       0.29441549
H       15.99093513      10.62927674      -0.79597358      -0.24596825      -0.18034543       0.01211471       0.35615232      -0.00931765      -0.24402378
H       16.42911353      11.74187272       0.32976282       0.07751197      -0.00223448      -0.07922599       0.09248488       0.75673301       0.38948663
C       17.60586543      11.83529365      -1.48175764      -0.58858007       1.34795005       0.16580180       0.43386422      -1.07011182      -0.90133041
H       16.97067641      12.19893441      -2.26332615      -0.24608009      -0.05233077      -0.14973102      -0.50104864       0.29851861      -0.00168178
H       18.18070604      12.61973104      -1.10645798      -0.16893265      -0.10606365      -0.08247729       0.66949737       0.90796735       0.39683607
H       18.24312182      11.13875693      -2.00828558      -0.01282508      -0.05367830       0.22567173       0.14396660       0.08686805       0.16481316
N        6.48952950      21.42204538      15.42840661      -0.83665596       0.86222898       0.73284991      -0.91768693      -0.99457941       2.04585824
N        4.71133512      21.25133100      14.24879550       1.04742187      -0.07001945       1.13307595       0.07858918      -1.49088759       1.75961518
C        5.22251159      20.97910556      15.46687268      -0.25049853       0.80118013       0.70003176       1.32860532       1.97412073      -3.01083604
H        4.67921092      20.58787474      16.25857946       0.03609469       0.21967011       0.01150605      -0.12975749      -0.62614378       0.57092895
C        6.72168118      21.99832471      14.22644679      -0.43217400       0.45027532       0.30725250       1.34571731       1.00113140      -1.21842715
H        7.65959711      22.49452251      13.93481886      -0.00900011      -0.13030981      -0.04099021      -0.67606441      -0.68045377       0.58351905
C        5.65795294      21.82807207      13.46804597       1.16978080      -0.37584321       0.60745170       1.20560986       0.55724198      -0.79645101
H        5.61789844      22.10739696      12.42373602       0.17317477       0.01022853      -0.18343432      -0.79669559      -0.33143782       0.33776107
C        7.35157270      21.44584051      16.62757871       0.82070170      -0.32861824      -0.14192503      -0.87175734       0.03378787       1.47090699
H        6.56411438      21.73644831      17.37601902       0.04180449       0.00936277       0.06125429       1.23573169      -0.56811516      -0.48526587
H        8.07403295      22.24704603      16.64506372      -0.15693019      -0.09084267      -0.07959080      -0.00517969       0.04720266      -0.38938339
H        7.85396255      20.50122348      16.95630923      -0.00733886       0.06710136      -0.09637226      -0.78690074       0.77011910      -0.75056357
C        3.44545038      20.70871303      13.80876208       0.52792770       0.33572517       0.11941816      -1.03347420       1.12417391       0.73921561
H        2.95951604      20.46798682      14.76226980      -0.24472023      -0.17262582      -0.17358582       0.10263165      -0.50364369      -0.66418713
H        2.85472858      21.54343343      13.44274020      -0.11014894       0.07823925       0.19323388       0.25616947      -0.14281405      -0.16795086
C        3.54181706      19.61956012      12.77376899       0.05587167      -0.51604672      -0.60259063       0.55910355      -0.34720999      -1.50820526
H        4.07353825      18.70791980      13.05598061      -0.34560812       0.19691058       0.02013733       0.03716154       0.40884129       0.30603259
H        2.55251253      19.29054883      12.53113572      -0.37195040       0.17414393       0.31227250      -0.31515905      -0.03923602      -0.08031585
H        4.00720452      19.96875643      11.80753660      -0.01413157       0.32613176       0.14919593      -0.53313425      -0.28162036       1.24022497
N        5.83673565      20.36421653       1.95687661      -0.32708703       0.23001117       0.36136086       0.90035955       1.10465616       0.60809180
N        6.13410353      19.33021336       0.14045997       0.68782116      -0.23318454      -0.36672811      -0.29510675       0.45699809       0.25779761
C        6.74807429      19.81206936       1.20606784       0.64730985      -0.47627643       0.15314067      -1.34404029      -0.45804386      -0.33818359
H        7.76641440      19.76246911       1.47143948      -0.23217745       0.11212984       0.09687389       0.53843828       0.00777935      -0.25949191
C        4.63585944      20.33125838       1.34956581       0.20254693      -1.10305058       0.75610586      -1.20714295       0.62851870      -1.02167648
H        3.77966631      20.87126643       1.73325045       0.04805673      -0.31252570       0.07060066       0.32671675      -0.59750201       0.08260044
C        4.79459313      19.69903003       0.17762675      -0.29405815      -0.54914321      -0.53137957      -1.35717166      -0.88525989      -0.38999146
H        4.00151068      19.43471368      -0.59469961      -0.16626763       0.17429682       0.14652710       1.77368767       0.74212993       1.34665628
C        6.17912520      21.23192899       3.06674850      -0.92622338      -0.42581204       0.68938461      -0.59871072       0.92620246       0.35598711
H        5.83006836      22.28920267       3.03596512       0.16310683      -0.04829131      -0.06324489       0.24175519      -1.13959707      -0.48741437
H        7.22157024      21.19091986       3.13491098       0.14635808      -0.22161615      -0.02264995       0.99682801       0.24108228      -0.02059930
H        5.83915270      20.81145625       3.96872576       0.12367800       0.00647725       0.09385583      -0.52032136      -0.39349405       0.54301503
C        6.78625325      18.63146298      -0.94325420      -0.49233564      -0.00498456      -1.78708420      -0.90696708      -1.27951913       0.03984834
H        7.76344299      19.05172996      -0.98533231       0.08994804       0.09833274      -0.25554197       0.55692037      -0.40079103      -0.09634336
H        6.73491724      17.58318947      -0.53411797      -0.00740282      -0.15631072      -0.06170009       0.45643155       1.13224762      -0.87901707
C        6.02679413      18.80258324      -2.27595706       0.33447623      -0.00820193      -0.18575216       1.20972742       0.88427639      -0.19797532
H        6.27844362      19.77030241      -2.77014492      -0.16082749      -0.13145423       0.10882014      -0.39766473      -0.52254208       0.80739962
H        6.45715297      18.12597331      -3.02108436       0.00475721      -0.05524386      -0.01285710      -0.89830238      -0.24668563       0.43272117
H        4.95037064      18.79141835      -2.09048265      -0.04858317      -0.10978319       0.01620372       0.31207843      -0.49978274      -0.86076589
N       20.65467647      17.48359881      20.62638951      -0.35078942       0.34470653      -0.41197134      -0.24548937      -0.22345693      -0.20767316
N       21.76240261      18.85740711      19.34237562      -0.29692951       0.21481863       1.12945791      -1.15550672      -0.96093781       0.62909775
C       21.83485802      17.90578125      20.30101808       0.30543463      -0.11035691      -0.26725834       2.06240044       1.24396630      -0.85837997
H       22.77165041      17.56427904      20.78101999       0.19061581       0.18121474       0.08819815      -0.98721775       0.40973279      -0.56256791
C       19.69612655      18.23440654      19.97022154       0.30249254      -0.73552983      -2.09087727       0.99226809       0.62842081      -0.46603981
H       18.64939917      18.13939228      20.22834818       0.03485700       0.15712442      -0.12628084       0.41253491       0.07487712      -0.45195230
C       20.42742941      19.06479545      19.09292673       0.91086698       0.25195469       0.18567093      -1.34928771      -0.71315111       1.20529217
H       20.09504429      19.84386689      18.44499441       0.05332430       0.23366295      -0.36441441      -0.03171904       0.02326157      -0.00471356
C       20.47202952      16.41206975      21.57991855       0.67716556       0.04234273      -0.20704567      -0.76753028       0.88413656      -0.78565168
H       20.01408085      15.61060107      21.02871539       0.00061863      -0.48657323       0.19027073       0.30099893      -0.40103778       0.09273041
H       19.73003091      16.83711929      22.22526958       0.08828932      -0.12521575       0.10866222       0.22882395      -0.18905136       0.75405194
H       21.46709480      16.23121747      21.96630173      -0.06403293      -0.01510227       0.05166464      -0.34986218      -0.27574421       0.41233048
C       22.79514411      19.71812895      18.77466584      -0.37953228       0.53889807      -0.33699363       0.27671344       1.01500094      -0.60671708
H       22.65693873      20.71184868      19.24938975      -0.26887009       0.23568351      -0.42917309       0.11533305      -0.73656178      -0.50801203
H       23.70448482      19.30636461      19.17605723      -0.05437618      -0.14159022       0.05380642       0.22427247       0.00327768      -0.16616178
C       22.83667100      19.82486062      17.18570658       0.04182144       0.62212700      -0.88157088      -1.04654070      -1.30654102       1.73166827
H       22.06873247      20.35124919      16.63728605      -0.03605627       0.01941925      -0.11888576      -0.22715165       0.30799808       0.49018651
H       23.74841524      20.21333547      16.94500412      -0.02791638       0.07450941      -0.25775379       1.57663811       0.97531261      -0.59718093
H       22.85796888      18.84352575      16.75428313       0.08239898       0.06271284       0.01391036      -0.02423384      -0.35815250       0.00800476
N       20.13604644       3.70030247      17.42305133      -0.71801776       0.81383404       0.03852547      -0.22036670       0.67217025      -0.00369459
N       21.44129894       2.32550493      16.43321662      -1.41222912       0.17991945       0.65660253       0.59097050       0.57493856      -0.23967867
C       21.05660612       3.55621219      16.50661936      -0.52313625      -0.18135951       0.27807711      -0.58741235       0.25611905       0.18223383
H       21.32644576       4.33381831      15.87651407       0.11822833       0.11761871       0.05477663       0.39150213       0.59352061      -0.74229897
C       20.02271937       2.52813925      18.13927108       0.27829673       0.23100676      -0.32676705       0.79785034      -0.38293737      -2.10834508
H       19.36902608       2.24072209      18.89781736      -0.17128717       0.34310749       0.12302191      -0.46878911       0.47009133       1.03935926
C       20.88000335       1.72531961      17.49900757      -0.15713594       0.09472845       0.09758291       0.08204448      -1.73101120       1.73782338
H       21.16443147       0.73550266      17.79012899      -0.03155556       0.17355536      -0.07304036      -0.31168542      -0.09302823      -0.29783525
C       19.45129203       4.97150384      17.63355556       0.74941047       0.90772027      -0.62481460      -1.42786759      -1.65453370       0.12223265
H       20.16646094       5.72930674      17.46607737       0.01270883       0.04418878      -0.04677658       0.32919650       0.73547627       0.10425111
H       19.10791499       4.85691629      18.66657275       0.25424648       0.01754157      -0.21638057       0.02437292       0.63274934      -0.43107789
H       18.60184607       5.02485063      16.91189310       0.02911157      -0.01659054      -0.23970083       0.78009145       0.07566029       0.75296864
C       22.45200272       1.78443923      15.51347272      -0.30916954      -0.62893397       0.77982577       0.57797999      -1.68117845       0.36227329
H       22.91729410       2.57359950      15.03470244       0.23282671       0.27869780      -0.19590846       0.37653896       1.17917944      -0.57151612
H       23.27384698       1.29264783      16.02225837      -0.16969503       0.03323559       0.21109095      -0.52431371       0.04395382       0.34356138
C       21.88745767       0.84598878      14.46734750       0.71783975       0.69906845       0.41676465      -0.60076167       0.74020252      -0.00940140
H       21.29709357       1.55135564      13.87956328       0.02717242       0.12484751      -0.06003485       0.06176889      -0.63555726      -0.38599311
H       22.62967247       0.32209662      13.88265451      -0.09574761      -0.08667339       0.11320455       0.17257195       0.23803423      -0.13314268
H       21.22325595       0.09968932      14.86513537      -0.20378292       0.04739852      -0.04900621      -0.14795349      -0.08467130       0.26474802
N       21.91055421       4.82818360      10.58224048       0.00304459      -0.25579061      -0.31485698      -2.20012595      -0.26829321      -0.18990407
N       23.48176331       5.00973501      12.01619376      -0.64886383      -0.21769298       0.96822330      -0.14788546      -0.30903159       1.61098898
C       23.14379946       5.15881450      10.76133846      -0.72386294       0.08249720      -0.50841331       2.44728730       0.77769026      -1.19637451
H       23.85794110       5.50210982       9.97456225       0.06489756       0.20938080      -0.00475596      -1.12165825      -0.44625064       0.96488698
C       21.38060598       4.44598282      11.83867424      -0.17394800       0.34883155      -0.30886235       2.41504283       0.52581911      -1.57412526
H       20.49181912       4.00609650      12.02771501      -0.04756951      -0.03901441      -0.01569056      -1.87612787      -0.18766013      -0.21375288
C       22.33115736       4.67369874      12.71922952       0.13962375       0.45764183      -0.01213300       0.19611367       0.04485677      -1.27367671
H       22.27511907       4.53835749      13.73924405       0.15371314       0.10966287       0.15740935       0.31300770      -0.03068395       1.20440036
C       21.19140312       4.99855618       9.26640606      -0.00799095       0.43671357       0.67324111      -0.03630873       0.80363198       1.39809103
H       21.09343366       6.09152659       9.05320861       0.15513653      -0.05932125      -0.08687543       0.05108867      -1.19310650       0.21509011
H       20.19834718       4.50920360       9.26985667      -0.03601122       0.22181160       0.16123100       0.78051642       0.27424711       0.00694426
H       21.86898014       4.58172637       8.55719251      -0.09303061       0.19981778       0.05578104      -0.09188184      -0.23651214      -0.50544106
C       24.79585906       5.24233863      12.69823970       0.12860821       0.00306241       0.99097260      -1.44282764       0.91390344      -1.73995337
H       25.49732884       5.45585633      11.93776323       0.08533015      -0.15307607      -0.04095122       0.50902756       0.04668938      -0.36077807
H       24.59059092       6.10142084      13.26025165       0.02771136      -0.35594527      -0.07734512       0.18747425       0.92457873       0.46505346
C       25.21145296       4.19339518      13.59857798       0.46220385      -0.83351453      -0.18160970       0.99282716      -2.19941487       1.71997793
H       26.25286591       4.09759644      13.89548772      -0.06466253       0.26273550      -0.11099362       0.11153663       0.98099658      -0.30882080
H       24.68203688       4.24448176      14.53236194      -0.10334143      -0.00201632      -0.01980404      -0.29719031       0.04259618       0.11512595
H       25.10140965       3.21383683      13.20395096       0.02444221       0.13096396      -0.02681233      -0.57553698      -0.40300963      -0.49753909
N       21.39881196       8.72781866      12.60786109       0.95525241      -0.84067736      -0.94645749       0.31896565       0.25691117       0.67711847
N       20.03677357       8.48687364      10.94997776      -0.09813411       0.07129609      -0.44395906       1.10864517      -0.92284862       2.58933371
C       21.03349949       9.20260565      11.46695914      -0.13934776      -0.63254328      -1.17212137      -1.18919403       0.06875142      -1.69595099
H       21.47943890      10.01420315      10.92788819       0.12914202      -0.30831460      -0.21750787       0.01978673      -0.18321395       0.43325251
C       20.59448697       7.68515797      12.94766226      -0.13885775       0.38050332       0.47017225      -1.53745861      -0.26086623      -0.34940447
H       20.67984637       7.14675693      13.85788875       0.04657667      -0.02273464       0.05700658       0.44163962      -0.39409240       0.10551840
C       19.74412320       7.49482173      11.89955196      -0.54998868      -0.47306172       0.46318388       1.63210817       0.91665819      -1.25673901
H       19.15573385       6.68170220      11.58526835       0.03995046      -0.12717175      -0.12923335      -0.87869168      -0.30492001       0.67825079
C       22.61677584       9.10176121      13.27854180      -0.21058021       0.29736285      -0.56318306       0.44980126      -0.14893380       0.42685292
H       22.51939263       9.03298725      14.33198689      -0.04632221      -0.10209983      -0.14665955      -0.45463687       0.24957523       0.53085049
H       22.87704709      10.11345703      12.98685521      -0.11795365      -0.03270262      -0.20253929       0.26716533      -0.23278031      -0.03185261
H       23.35737325       8.34002188      13.09311849      -0.15954877      -0.10153635       0.26059227       0.21292875       0.28987640      -0.52464856
C       19.66012491       8.41654740       9.57250475      -0.18957203      -0.29871221       1.33951174       1.23642520       0.89978122      -1.59669638
H       20.57774538       8.64692693       8.96968582      -0.13489765       0.03132516       0.06289977      -1.05794866      -0.68630974       0.58899121
H       19.26425496       7.43264491       9.39168388       0.11623745       0.17751005      -0.14742809       0.04892376      -0.05547882      -0.08174951
C       18.67955045       9.48332664       9.25362596       0.02286260       0.68966627       0.54360364      -1.32864777       0.44751090       0.37161053
H       18.17832299       9.20595048       8.31225823      -0.14236127      -0.06617387      -0.26963310       0.06921209       0.29943790       0.47451569
H       17.96373114       9.51485591      10.11171956      -0.06528100       0.26460543      -0.18651907       0.36919430       0.07791308      -0.99690254
H       19.14000652      10.47907005       9.16313386      -0.15490054       0.16261410       0.03451798      -0.12300376      -0.53592859      -0.01347475
N       10.29535390       8.51126655      10.35200975       0.39651972       0.80573262      -1.27480549       1.85387905      -0.32401772       1.11998472
N       11.23208596       8.14873528      12.27620944       0.21272852       0.61097691      -0.65231102      -0.79321064      -0.30669476       0.16361796
C       11.45704297       8.34573636      11.00810479       0.20265089       0.57039775      -0.20868253      -0.28623674       1.11222468      -1.38819786
H       12.43905692       8.53651875      10.58121210       0.01118333      -0.23238417      -0.03433441      -0.61565165      -0.29929270       0.24243695
C        9.31806869       8.10199160      11.21914495       0.42732210       0.01565148      -0.12370898       0.20985591      -0.32017229      -1.13220395
H        8.36059937       7.94788389      10.80578203       0.22855879       0.13981112      -0.36882405      -0.64514613       0.24809755       0.42687100
C        9.86854652       7.89465139      12.39780741       0.21080290      -0.39646809      -0.33029471      -0.16620413       0.23847895       1.58428543
H        9.37427939       7.63348345      13.34598538      -0.04467249      -0.04595582      -0.29500746       0.69694065       0.01602434      -1.00333280
C       10.13940324       8.81346228       8.93726622       1.26027560      -0.29837928      -1.04555136      -1.15786159      -0.30045141      -0.86981463
H        9.09900231       9.13066863       8.74655033      -0.20708541      -0.02042276       0.02831958       0.71879300      -0.21192849       0.31077664
H       10.33844863       7.91457872       8.36874811      -0.09328292      -0.11662813      -0.21870807      -0.04464584       0.06774647       0.17884738
H       10.79293099       9.55259927       8.53066192      -0.18355419       0.13669753      -0.14775913       0.37517495       0.39224140       0.36678599
C       12.26223706       8.06968589      13.32296302      -0.60043151       0.51671207       0.08864971      -1.63827141       0.12175516       2.20155881
H       12.39271146       7.04880406      13.66608643      -0.06268874       0.22540107      -0.05486076      -0.40078475       0.09375971      -0.03686084
H       13.14647211       8.24673455      12.83912051      -0.12917506       0.12084845      -0.08769961       1.40425537       0.80862017      -0.54654537
C       11.92399502       9.03118924      14.55397098       0.13741710      -0.49571690       0.40247355      -0.50872764      -1.44265193      -2.20697833
H       12.72017970       9.18383715      15.17147094      -0.13688335      -0.17605892       0.10151184       1.60198659       0.18076582       1.03286413
H       11.59382321       9.97802337      14.22190885      -0.17973347      -0.05171626       0.01437046      -0.10747079       0.72506467      -0.36696807
H       11.12866732       8.67304982      15.16191576       0.16251643       0.02957036       0.00290396      -0.42477128      -0.43181275       0.23723517
N        1.15491301      13.50836470       9.20311489      -0.69241823      -1.12166479       0.72197782      -0.65754317      -0.32349440       0.22901448
N        2.74290832      12.31886618       9.98580288       0.24779442       0.12318001       0.20633441      -0.77007480       0.45077329      -0.14366802
C        1.40928165      12.50334136       9.95138400      -0.54362145      -0.17947195       0.36903468       3.23869137      -0.55167239      -0.06644900
H        0.73228640      11.91493935      10.41006016       0.08196865       0.09327520      -0.30139538      -1.32616391      -0.83493453       1.11271948
C        2.34140487      13.86307750       8.61311156       0.06299522       0.00660099       0.13053665      -1.45311116       1.03430274      -1.36030410
H        2.35611054      14.52495293       7.78848079       0.34778808      -0.02148274      -0.09001428       0.02852141       0.53241736      -0.02469260
C        3.28233927      13.20451390       9.11080441      -0.07845271      -0.72457807      -1.06611610       0.26463216      -0.46421398       0.41833842
H        4.28326985      13.22575550       8.87046916      -0.01406514       0.00239370      -0.06296168       1.07203915      -0.09765195      -0.09594740
C       -0.20610769      13.94681515       8.92892520       0.47256981       0.20381623      -0.67208872       0.00379763       0.92029450      -0.85373503
H       -0.15022046      14.51630685       8.04517044      -0.24233178       0.20880264       0.01619117       0.11231152       0.25582053      -0.59101010
H       -0.55319709      14.69194594       9.62236903      -0.07852699       0.08042436      -0.12977369      -0.08620373      -0.36893961       0.49566453
H       -0.91037790      13.15792014       8.69954167      -0.00747907       0.13825597      -0.30521792       0.18146663      -0.14098098       0.44830379
C        3.56877452      11.47402202      10.85192205       0.40598378       0.41296623      -0.73060708      -0.64012795       0.64289310       0.89778509
H        4.20827303      12.17454484      11.40553162       0.20079512      -0.38091731       0.11197781      -0.26651358      -0.43185741      -0.33693510
H        2.81555144      11.10529440      11.53015659      -0.10775135       0.19933114       0.14318325       0.28090872      -0.33197390       0.19515712
C        4.37963140      10.37119777      10.21264746      -0.39647678       0.33671922       1.03812009      -0.49187430       0.12923931      -0.32504331
H        4.94237230      10.74247468       9.33108301       0.04725740       0.06356736      -0.02017672       0.03578715      -0.29831915       0.91605637
H        4.96929666       9.95548734      11.05656362      -0.19503834      -0.04506522      -0.14287184       0.00852076      -0.10535449      -1.01961959
H        3.64634334       9.65838200       9.81430999      -0.15683487      -0.09148567      -0.03773873       0.53414050      -0.01475942       0.32681625
N       20.50772617      16.52387724       4.67448748      -0.66369459      -0.10095189      -0.35138106      -0.86556808      -1.46787678      -0.25180944
N       18.75718142      16.34085243       3.37000849       0.47974310      -0.52718366      -1.25965685       0.54458432      -1.15118760       0.80368524
C       19.51769561      15.75714686       4.28219020      -1.22686034      -0.09652107      -0.33158157      -0.40811051      -1.36947011       0.88088452
H       19.31571528      14.80508094       4.79182994       0.01509326       0.12156172       0.17757537      -0.01587704       0.76985192      -0.70349919
C       20.41715280      17.63663007       3.95350576       0.03315494      -1.03511256      -0.09520267       1.69699002       2.28534252      -0.86325704
H       21.20591111      18.41474763       4.05564113       0.03913248       0.09015011      -0.03499400      -1.18983354      -0.83139274      -0.09422581
C       19.34242667      17.52649942       3.15800471       0.96639863      -0.44819165      -0.05609982      -0.44533568       1.86336173      -1.14878633
H       18.86817893      18.20015493       2.43872776      -0.12400186      -0.31889039       0.05747597       0.75238848      -0.31710555       0.54412360
C       21.46539502      16.16046788       5.68634774      -0.49415895       0.56745825      -1.06990871      -0.32949665      -0.39985183      -0.20712389
H       21.00106894      15.31796133       6.17077573       0.04724028      -0.00955007       0.19265597       0.10025411       0.19178776       0.42064755
H       21.64369951      16.97946480       6.33025891       0.19680910       0.12034236       0.19542752       0.09648095       0.41950644       0.51252660
H       22.35647510      15.81618380       5.23042529      -0.00833757      -0.06729199      -0.18435449       0.54825624       0.09920799      -0.34000324
C       17.36567924      16.00905902       3.05401659      -0.00800621      -0.21523920      -0.29812234       0.34975452      -1.53531907       2.61400982
H       17.15481193      14.99861001       3.49894540      -0.12570121      -0.01574715      -0.32795463       0.39020061       1.23441024      -0.48168714
H       16.94862092      16.72639444       3.80045756       0.13638594       0.05275515       0.11466927      -0.61669567      -0.47720367      -1.84371014
C       16.99629129      15.91731608       1.59635043       0.03833918       0.33753561       0.81301500       0.71928712       2.88755696      -1.18553042
H       17.46201638      15.15450706       1.02373680       0.31712371      -0.20839155      -0.06803298       0.38498557      -0.75074218       0.07928353
H       15.97118722      15.77756393       1.54692514       0.07605424      -0.23414501       0.20299677      -1.38360843      -0.33051501      -0.19474980
H       17.20820634      16.86552731       1.01612846       0.10062465      -0.15971255      -0.20896771      -0.23550232      -1.07571503       0.97743488
N       10.71395546       9.71131907       4.17416102       0.24658590       0.23526646      -0.26995036       0.56149417      -0.32486976      -0.07764195
N       10.39364291      11.80349012       4.10145349      -0.14125901       0.53573043       0.32449036      -1.30760572      -0.23162208      -0.32076919
C        9.80402455      10.64108339       3.98955442      -0.14958767       0.46261783       0.82898543       0.85603514      -0.67495991       0.22554962
H        8.79877212      10.46765133       3.78056160       0.10087438      -0.07499774      -0.20339047      -0.82202342      -0.00346984      -0.10767056
C       11.92869983      10.32008026       4.30173423      -0.21024614       0.43602178       0.51634994      -0.30559144      -1.26406762      -0.02467171
H       12.79981580       9.70664652       4.41063687      -0.09190958       0.11796656      -0.28661059      -0.03582319       0.43679346       0.11121510
C       11.72708239      11.57291997       4.16555658       0.33929420       0.37376218      -0.50579359       1.98898830       1.32366138       0.16138188
H       12.52337921      12.29853027       4.12830341      -0.11707786       0.06720714       0.11410704      -0.81950707       0.23330996       0.07219894
C       10.59330498       8.25573403       4.22979352      -0.17656591      -0.29015148       0.32707021      -0.41321228      -0.06365479      -0.28676654
H        9.56894960       7.95754781       4.06976398       0.13325532       0.17310288      -0.05122255      -0.05831676       0.05614298       0.11287325
H       10.92553993       8.00438233       5.22875300       0.09568944       0.09644270      -0.09554624      -0.03805013      -0.35529816      -0.15657246
H       11.21103173       7.77836467       3.45514324      -0.01023525       0.08261096       0.17584396      -0.25762668       0.38870279       0.56102112
C        9.68482153      13.06651315       3.91953651       0.38405286       0.33911777       0.55502078      -0.33781824       0.39001639      -0.09522103
H       10.20765591      13.67225247       3.23394844      -0.26092384      -0.06233085       0.05645875       0.66266082       0.41787515      -0.31060905
H        8.78066464      12.87361815       3.41647123       0.01605918       0.04963458       0.26530627      -0.63240448      -0.51596222      -0.34410578
C        9.30382087      13.81902165       5.15685967       0.36221192       0.57017768       0.68028901       0.74168411      -0.17821678      -0.69033067
H       10.19577891      14.26146604       5.48521704      -0.01308353       0.00051685       0.06608951       0.72044072       0.42858080       0.69306627
H        8.68392743      14.63709752       4.83320390       0.03941197      -0.27061613      -0.31827001      -0.55113461       0.08069272       0.37952859
H        8.90772600      13.17218495       5.91756614      -0.15404908       0.14750924       0.07864367      -0.42149008       0.07343406       0.16616448
N       17.18850795      13.07489965       7.81027636       0.45481511       0.84316973      -0.67687300      -0.15222300       0.28576156      -1.12555866
N       15.07954620      12.85511322       7.73335577       0.00807254      -0.30705516      -0.52873985       1.36148502      -0.07466112       2.06690241
C       16.11414874      13.25643464       7.06829863       0.57730422      -0.07168281      -0.51134480       0.28215424      -0.15660328       1.41745893
H       16.02355329      13.71314085       6.15276398       0.10378422       0.32725634      -0.16291287       0.35785886       0.43410970      -1.28083381
C       16.81307198      12.69868150       9.07469589      -0.13840645       0.06169421       0.10580801       0.38573399      -0.70982582      -2.15370975
H       17.61336710      12.50006302       9.69639169      -0.22066882       0.00717091       0.12159604       0.21110534       0.07939671       1.58883563
C       15.51235602      12.44912658       8.99646588       0.38096864      -0.18777016      -0.39600631       0.83529477       1.17360812      -1.11670743
H       14.88670478      12.08429318       9.69594021       0.09046906      -0.21747535      -0.36650971      -1.22934334      -0.80400480       1.22667835
C       18.53442491      13.23169714       7.26386089       0.93446259       0.21292040      -0.28548148       0.50336339      -0.38999891      -0.29293408
H       18.46398974      13.42823370       6.20884056       0.13788652      -0.18149879      -0.20873575      -0.06675264      -0.43752356      -0.14149629
H       19.22725676      12.43282036       7.50272650       0.05433108      -0.06046810       0.23704771      -0.52201301      -0.29128931      -0.19655957
H       19.03472079      14.06715810       7.61097241      -0.20845440      -0.00780445       0.10112945       0.11767166       1.19519837       0.78528808
C       13.74281363      13.11031095       7.39659679      -0.61331869      -0.57409962       0.44369828      -2.37235415      -1.80762919      -0.98644220
H       13.43073233      14.06099718       7.76791262       0.21938804      -0.14832244      -0.09028967       0.08855402       0.33990592       0.12857062
H       13.78807642      13.12388879       6.30726698       0.15377548       0.15359664       0.05432862      -0.29668117       0.17798978       0.33036633
C       12.78275219      11.94570169       7.87163323      -0.61431930       0.74439924      -1.33362548       0.12454032       0.09887034      -2.15567549
H       11.78480656      12.03951366       7.45880372      -0.05957991      -0.10921535       0.39529826       0.00518991       0.38424055       0.03362252
H       13.02665418      10.91903210       7.58921421       0.00115529      -0.12645247       0.04229038       0.49525676       0.54758876      -0.19814752
H       12.68061297      11.87754140       8.88246437      -0.07820063      -0.05496018      -0.22711251      -0.13296267       0.23137441       1.99260428
N       19.68066843      16.91387810      10.44955958      -1.39234844      -0.29707277       0.13847282      -0.90906832      -0.05391530       0.55468990
N       20.06944775      17.18221094      12.48913846       0.60237938       0.13716180      -0.21089053       1.16897638      -0.25841577       1.20116742
C       19.12309805      16.80744031      11.69295083      -0.51670171       1.18587941      -0.39465606       2.89289791       1.24408984      -3.27331517
H       18.13292479      16.69500579      11.94928618       0.10699275       0.00451234      -0.01132566      -1.12814130      -0.71651719       0.18258648
C       20.98342092      17.37716155      10.52210646       0.27834518       0.49400773      -0.95653901      -0.69794055      -1.14105138       1.00479249
H       21.61975043      17.48533335       9.69370978       0.24853911      -0.14239516      -0.15041785       0.15232667       0.14828882      -0.53104067
C       21.24598969      17.46779338      11.80692449       0.18885656      -0.45875156      -0.55553202       0.08214516       0.21067618       0.03065525
H       22.18291642      17.73834213      12.27119809      -0.03921122       0.09786746      -0.18416399      -0.48013633      -0.19849230       0.01108500
C       18.97552698      16.69588585       9.18429869      -0.89769313       0.21815513       1.35975108       1.41050991       0.44042290       0.20905955
H       18.13179048      16.17725260       9.52875061      -0.01103325       0.33438178       0.04703129      -1.07136602      -0.37546092      -0.36428835
H       19.58680559      16.13255661       8.45338717      -0.21891299      -0.05200323       0.00812780      -0.47595753       0.28541352       0.66861937
H       18.80664850      17.70244733       8.82607846      -0.10562985       0.00732218      -0.16554655      -0.44241747      -0.20700453      -0.19135436
C       19.94517720      17.19973448      13.93989784       0.32795311      -0.16259584       0.31282797       0.27962137       0.93712463       0.51983296
H       18.89367398      17.37175182      14.05524735       0.20216762      -0.18600644       0.11587191      -0.10426232       0.08147379       0.55907476
H       20.18997011      16.26884390      14.38948342      -0.13962958      -0.18169923       0.20784587      -0.09203892      -0.45166115      -0.30397326
C       20.84205549      18.26559762      14.61083060      -0.00936394      -0.57748645      -0.38736305      -2.04328597      -0.55716515      -1.69712999
H       21.82685756      18.14917681      14.24183406       0.19407968      -0.17961539       0.01465652       0.92811076      -0.00394403       0.53179958
H       20.45216243      19.19507509      14.26269546      -0.00651918       0.06013360       0.09878171       0.10284256       0.53053772      -0.03038528
H       20.66646451      18.22765367      15.64513626       0.01399433       0.13640031       0.12008675       0.46810946      -0.07434885       1.07599173
N        8.32441466       3.01448150       4.59808557       0.36057049      -0.62273427       1.10841423       0.60529777      -1.36283339      -1.17339122
N        8.24891130       4.33129234       6.22002459       0.46200255      -0.47120986       1.12820855      -0.00558858      -0.32755700       1.32455159
C        7.57912076       3.99341600       5.10236468       0.09845347      -0.82193162       0.51735604      -1.19890644       0.76818247      -0.12972374
H        5.11795923       2.23957555       5.73917067       0.07564836      -0.03512814       0.08953534      -0.08099186      -0.27474764      -0.40195126
C        9.39473087       2.64676681       5.38500906       0.38719939      -0.23214823       0.06385106       1.53805725      -0.38341135       1.24487064
H       10.14819643       1.81843446       5.25186607       0.06061120      -0.15435646      -0.03653931      -1.05152615       0.94173961      -0.37369043
C        9.34366972       3.50603188       6.44677688       0.86127855      -0.35748713       0.78550048       0.03100718       0.18671998       0.39573523
H        9.93225926       3.66716356       7.35030354      -0.01696549       0.04784946      -0.22835133       0.11462622      -0.39472835      -0.30633553
C        8.09955251       2.33915250       3.33663488      -0.85058222      -0.03660136       0.05094216       2.23092190       0.76645720      -0.41472484
H        7.95775760       1.30326726       3.49460515       0.07044500      -0.02790633      -0.00051484       0.07396386      -1.42485048       0.30149346
H        9.00656834       2.52250900       2.68204673      -0.16871024      -0.05943320       0.01678318      -0.90617226      -0.22122722       0.32501022
H        7.22346153       2.70483910       2.89226025      -0.13943648       0.07462948      -0.12193957      -1.20818042       0.85005673      -0.73640036
C        7.60853735       5.06812104       7.33581367       0.24629181       0.17676151       1.16803532       0.51121153      -0.07531566      -1.40427519
H        6.91560273       5.73475221       6.80366898       0.14676758       0.39885103       0.07813903       0.05856380       0.28057620       0.33259260
H        7.00102114       4.33689882       7.87298400       0.02953683      -0.03237381      -0.18842715      -0.06118029       0.01578535       0.33733216
C        8.64824251       5.74513369       8.18760749       1.01871531       0.12231489       0.27541775       1.04982906      -0.97754076       0.31387484
H        9.53685060       6.07455689       7.64727513       0.04330719       0.15989902       0.02665063      -0.18402716       0.32629981      -0.61689869
H        8.27326905       6.55338549       8.75099332       0.06525984       0.05184140       0.33592996      -0.71860182       1.24527568       0.59354127
H        9.12937105       5.10293864       8.94694369       0.06598878       0.12649252      -0.22926849      -0.53223107      -0.39243106      -0.15690065
N       16.09653778       6.18728814      10.33366229       0.46989413       0.86352075      -0.08159253      -0.48904122       0.02600935      -0.56441784
N       16.44369729       4.10601701       9.91338368      -0.54806961       0.18535403      -0.68674759      -0.23765568      -1.16987259       1.55914419
C       15.90031903       4.98085918      10.74004230       0.05494852      -0.45022389      -0.37224473       0.82311902      -1.03989023      -0.11539109
H       15.54740795       4.72018661      11.69781645      -0.03726129       0.02243281      -0.04761600      -0.41914969      -0.03000189       0.35803844
C       16.65093530       6.13457998       9.07975855       1.83112287       0.52185101       0.26229458       0.96047624      -1.17155872      -0.25688500
H       16.91503663       6.97726398       8.49347926       0.01812487       0.12414172      -0.28230340      -0.11269547       0.36162799      -0.02495331
C       17.00702369       4.82131655       8.88502324      -0.18699233       0.02199156       0.20251372       0.03943201      -0.18530967      -0.20597596
H       17.59976138       4.28526326       8.15007501       0.25129503       0.06335972      -0.11544215      -0.38222350       0.70345025       0.12502078
C       15.61157905       7.33273197      11.03650262      -0.50617580       0.32627212      -0.18205195       0.86366650       1.01022183      -0.44098008
H       14.95480843       7.85037894      10.42660622       0.03491862      -0.03849922      -0.01487692      -1.08894820       0.42321868      -0.61606532
H       16.38026558       8.02084084      11.24195062       0.13842195       0.20828710       0.14386002       0.82645766       0.28217258       0.05853999
H       15.20807417       7.07937826      11.94781236       0.19436625      -0.17187130       0.07969664      -0.86838298      -0.51607578       1.11272522
C       16.57756513       2.61115850      10.23484666      -0.22351426       0.30834180       0.35247055       0.54791732       1.43009141      -0.81068603
H       17.65183508       2.41051506      10.41984911       0.11379105      -0.23714981       0.00644099      -0.76082869       0.13741368      -0.45621071
H       16.12535323       2.40707010      11.20739830      -0.01760356      -0.15554074      -0.07195384      -0.28983623       0.07444480      -0.55497131
C       16.01325303       1.82615886       9.01504243      -0.17306422       0.58638291      -0.58409482       0.63736248       1.09437591       0.97604185
H       16.69491478       2.06593814       8.23238561       0.12122071      -0.00808113      -0.27657373      -0.07750289       0.10377226      -0.62804411
H       16.17262016       0.78117205       9.15457213       0.08557008       0.09084055      -0.11155937      -0.54423812      -0.65404671       0.10583088
H       15.00881735       2.16395923       8.70420682       0.13031052      -0.32453394       0.14029804       0.41913755      -0.59787128       0.31119256
N        8.20185398      18.50527545      11.68906127      -1.44495300      -0.11436478       0.38148155       0.31856410      -0.04942170       1.37703549
N        9.59572738      19.49288098      10.42590363       0.73289708      -0.06373497       0.42516394       0.97048745       0.28629934       1.38201558
C        8.57064893      18.72760031      10.46805228      -0.57444428       0.95100346      -0.04893017      -0.25563234       0.39759770      -0.63548454
H        8.08643344      18.48034385       9.56778322       0.19477720      -0.04395906       0.07273522      -0.46558437      -0.60739656      -0.17843499
C        9.07533451      19.14563696      12.58448307      -0.41679137      -0.25691807      -1.38331173      -1.18321809      -1.34590222      -2.53538363
H        8.84255889      19.06342457      13.60565183       0.02601261      -0.15918230      -0.17241714       0.40639785       0.32191469       0.65902674
C        9.98883881      19.69588710      11.75659449       0.86672344       0.28218060      -1.06308082       0.47232108       1.86132552       0.26710689
H       10.77797014      20.40786595      12.01968082       0.21032124       0.07763328      -0.01025361      -0.27188146      -0.98521170      -0.32967696
C        7.08671033      17.62901205      12.01493762      -0.49115764      -0.62149955       0.23741414      -0.08664327      -0.03317538       1.27084928
H        6.54282729      17.58189341      11.08970979      -0.00708740      -0.22206354       0.04392557      -0.28782270      -0.46069822       0.25839282
H        6.45713224      18.01301271      12.85063940      -0.02407564       0.11828603       0.41184401       0.60665802      -0.11461648      -0.98838823
H        7.50531838      16.65688352      12.31648294       0.23969870       0.08687760      -0.10172146      -0.37299560       0.47667702      -0.38672437
C       10.17072278      20.05793202       9.20095636       0.43514514      -0.60688501      -1.23825789       0.40026621      -0.31673348      -0.70522755
H        9.65985158      19.66839596       8.36213025      -0.49821202       0.07274818       0.18277404      -0.64456257      -0.48448192      -0.18866548
H        9.94531139      21.09053276       9.13786299      -0.20335272      -0.28427844       0.23006885       0.07664548       0.67183196       0.32124448
C       11.62233578      19.74003259       8.90034120      -0.70383790      -0.39401392      -0.51044805       0.01330185       0.32183485      -0.13604341
H       11.85859189      18.68454205       8.84445263       0.33194994       0.04072500      -0.27226497      -0.08880238      -0.08778123       0.46951625
H       11.92944398      20.10737121       7.94444137      -0.04653451      -0.36312418      -0.12552593      -0.21594842       0.18118265      -0.41403085
H       12.21953273      20.31141499       9.56055031      -0.12887197      -0.11814516       0.37190144       0.63089215      -0.12398258       0.72793821
N       11.12405867       0.52035581      19.12671182      -0.95847066      -0.51795452       0.35940734       0.65778981      -0.74300764      -0.73073078
N       12.48068969      -1.14124788      18.71371114       0.31361589      -0.83781079       1.30386899       0.75917969       1.76394615      -1.35043699
C       12.16211563       0.11488398      18.38981093      -0.20830984      -0.27342996       0.02149197      -1.22049257      -1.45978838       1.59496849
H       12.64165291       0.61062861      17.63443727      -0.23285375      -0.00690238       0.01299993       0.64378745       1.10714276      -0.78892971
C       10.73223057      -0.52984018      19.91054031       0.57119427      -0.43315129       0.04409737       0.08854276      -0.01462827      -0.56877428
H        9.85691913      -0.46554191      20.50787345      -0.03152337       0.05773965      -0.01649446       0.21376298      -0.04567314       0.28723481
C       11.57494539      -1.52734772      19.64899549      -0.58090887      -0.10633152      -0.72107165      -0.18711159      -2.28858014       1.06321183
H       11.58584894      -2.55291934      20.03204282      -0.06350986      -0.11320143       0.00589793       0.00032035       0.91371117      -0.22692170
C       10.50691875       1.82102680      19.13507547      -0.58881575      -0.10782010      -0.02878802      -1.04150966       0.13212029       0.53814250
H       10.14274461       2.13636182      18.16863799      -0.06728331      -0.15234379      -0.00308401      -0.13976675      -0.25101546      -0.03156851
H       11.29369615       2.45336587      19.38896831      -0.08044630       0.24314176      -0.17847734       0.68347232       0.89903267       0.38506270
H        9.72700004       1.84529587      19.92876074       0.13120623       0.19633895      -0.20550326       0.59950076       0.06505574      -0.80907390
C       13.64568609      -1.85441662      18.08102375      -0.00522546       0.24482428      -0.43133316      -0.50245576      -0.22255769      -0.01021156
H       13.66849928      -1.38430869      17.07441905      -0.07394955       0.00159637       0.09896806       0.04107312      -0.62262228       0.84005904
H       14.55502871      -1.50244407      18.58564709       0.19161527      -0.28495570       0.03170900      -0.49782029      -0.33836941      -0.14295808
C       13.56680455      -3.43361372      18.02989375       0.21562166       0.19822751       0.61470227       1.38508098       1.31186021       0.18423999
H       12.70534273      -3.74576230      17.43459600       0.05345700      -0.06221513       0.13254479       0.27825344      -0.16671170       0.23881797
H       14.53938913      -3.75097242      17.56252946       0.16611493       0.17515348       0.08320575      -1.26558689       0.06188033       0.20575458
H       13.59286892      -3.86570372      19.03888795       0.09736054       0.14424211      -0.02180377      -0.36514744       0.10974216      -0.46068179
O       17.45310808      12.58264267       2.77923957       0.83338426       0.02905429      -0.72043121       0.82837967      -0.30741023      -1.57174302
O       16.84988158      11.78667041       4.81679741      -0.70334994      -0.55070240       0.13330485       0.28218545      -0.08156131      -1.46233805
C       16.61805716      12.24023747       3.61236711       0.32816263      -0.17548939      -0.58634524      -1.21612556       0.82339744       4.07439785
C       15.11928889      12.55121885       3.33672131      -0.37036589      -0.06186199       0.74905110      -0.21826916      -1.76018608      -0.89407416
H       15.08427266      13.01331954       2.34500015       0.15903565      -0.26231490      -0.06059707      -0.43595222       0.44065101      -0.06970329
H       14.63791131      13.14750766       4.12393477      -0.19010386      -0.10323961       0.20230216       0.24469798       0.39585757      -0.02230742
H       14.58590948      11.56318924       3.29567183       0.12334385      -0.01921811      -0.05039064       0.11353143       0.54199703      -0.06292278
O        1.42517414       4.78357170      16.89890217       0.05885120       0.67735919      -0.13588824       0.02035273       0.21230446      -1.13316301
O        0.41386535       6.36106129      15.53972645      -0.12683424       1.86799425      -0.44784651       1.16677192      -0.56724728       0.36351709
C        1.30432673       5.96623403      16.40398294       0.81063640       0.43030677       0.14325042      -1.85138016      -0.09977693       0.49806040
C        2.18741821       7.05276010      17.07082433      -0.17646671      -0.45620797      -0.23613063       1.15411564      -0.41727199      -0.20221662
H        2.30320694       7.84100232      16.33880478       0.40651178       0.02887807      -0.03681442      -0.01194833       0.68334358      -0.10519582
H        3.24688198       6.65946243      17.25488858       0.37790924      -0.30671235      -0.28014635      -1.16033687       0.25736732       0.27788522
H        1.66384987       7.41537724      17.99372293      -0.28116335       0.04820793      -0.36529576       0.56057509      -0.05839758      -0.29241208
O       21.13621260      19.51857530       6.66786437      -1.51893869       0.44626307      -1.04812081      -0.57333109      -0.77113487      -1.27376329
O       22.32120892      21.42296682       6.93086476       0.00150170       0.33495361       0.87504497      -0.76515079      -1.25166328       0.56375456
C       21.68312366      20.38631577       7.35364729       0.35135724       0.14703406      -0.46385865       0.68964234       0.66295874       1.46446007
C       21.57934625      20.13301726       8.97629455      -0.09924931       0.16426232      -1.07187147       0.72113742      -2.30574341      -1.92966324
H       21.31582849      21.05035764       9.41410487      -0.16329732       0.12760370       0.09898208       0.03856738       1.06440522       1.10018574
H       22.57676286      19.66200601       9.28115302       0.14663545       0.01123132       0.21595867      -0.94566904       0.98795093       0.01654609
H       20.79014154      19.35035074       9.22543686       0.36717045      -0.21926900      -0.23950535       0.58957884       1.08409411      -0.58106727
O       10.70004665       5.45075102      10.53264617      -0.67156694       0.71576251       0.48271825      -0.63849290       0.61743186      -0.05707478
O       12.71598201       6.19319400      11.28324696      -0.04702712      -0.07035712       0.45147643       0.06167731      -0.45006548      -0.07660625
C       11.85379513       5.28999134      10.98626480       0.58946585       0.57207102       0.27534680       1.28755313      -1.60994739       0.20616637
C       12.28885368       3.72506839      11.15252218      -0.12386209      -0.02340818      -0.80741685       0.73720783       1.82417304       0.21778533
H       11.65932447       3.27828543      11.93136348      -0.10539114      -0.05848260       0.13267884       0.48137197      -0.17299287       0.61649118
H       13.42996603       3.57300471      11.26436975       0.04320298      -0.02230155      -0.05410010      -1.50965849       0.29536019       0.29538885
H       11.98498131       3.25183643      10.26633871      -0.01642199       0.20720123       0.21099476      -0.12484791      -0.83826082      -1.27610452
O       19.18007274      14.42819879      10.92782867      -0.27569414       0.66144838       0.20175144      -0.31598130       0.73991437      -1.04095000
O       19.14694797      14.19679615      13.23767299      -0.31380426      -0.59112524      -0.53883206       0.39003056      -0.18082079      -2.30185663
C       19.35653785      13.80474507      11.98233079      -0.45361642       0.14499344      -0.45170536       1.09757946      -2.11673689       3.08662332
C       19.94783041      12.27669999      11.78047901       0.03420576      -0.41757129       0.11306642      -0.49092145      -0.34460804       0.98572959
H       20.64595813      11.84720610      12.61302652      -0.10896384      -0.15278952       0.13285238      -1.24766609       1.24544711      -0.76912026
H       20.48781890      12.11577585      10.84668477      -0.00800512       0.00804897       0.21546274       0.17295575       0.62410772      -0.36048832
H       19.03279584      11.65631627      11.69134116       0.02052999       0.02764002      -0.30940153       0.28448526      -0.23053523       0.30189181
O        3.18795165      16.21808267      12.89538126       0.19898230      -0.48470891      -0.17140590       1.00059843      -0.47882947      -0.65134365
O        4.56392635      15.88263259      11.09638748      -0.18494371      -0.10612085       0.32369244       2.08349011      -1.09899193      -0.76533181
C        3.52032715      16.19011966      11.63749636      -0.33367388      -0.43045082      -0.27420682      -2.68896916       1.41318546       1.54994306
C        2.35961396      16.72217661      10.72090102       0.86806067       0.35114582       0.16088965       1.10402894       0.40820303       0.57026821
H        2.18018969      17.75590113      11.11513408       0.12805257      -0.12187839       0.14741332      -0.59171617      -0.46977726      -0.66617514
H        1.54104627      16.03933255      10.81850761      -0.17281625      -0.00070854       0.01978950      -0.98957162      -0.16820205       0.20113829
H        2.61621561      16.73872459       9.66460638      -0.01346077       0.33902364       0.12061011       0.39485283       0.19546585      -0.37404065
O       21.14577239      13.04668914       5.17951133       0.88237648       0.37292625       0.24033408       0.24753893       0.44961548       0.22377261
O       23.10167840      13.82252229       6.16680594      -0.52020543       0.11239254      -0.61845480      -0.66035731       0.62795590       0.08476083
C       22.38707092      12.99623233       5.52370708       0.17441365      -0.15391729      -1.00136323       1.69610131      -2.28676778      -0.78585658
C       23.22252640      11.62640384       5.12234743      -0.25235195      -0.77153704       0.34961131      -2.91701147      -0.06694972       1.11297585
H       24.29472442      11.70246373       5.28659526      -0.12739359       0.08585675      -0.18543713       0.47555978       0.40456723      -0.54631631
H       22.88836471      11.24151518       4.11911909       0.13997439       0.19273273      -0.04086036       0.72987685       0.48588570       0.25134856
H       22.89167513      10.85852750       5.86533703       0.12183193       0.09246646       0.20591911       0.17570736       0.14953120      -0.37995691
O        7.21404468       0.04708669       5.56157578      -0.52022050      -0.47174393       0.13779642      -0.11349121       0.24090247       0.35225800
O        5.61374686       1.53696312       5.21596803      -1.64834108       0.84054474       1.12822073      -0.49800388       0.39450618       0.18189508
C        6.46725371       0.89164890       6.02686568      -0.90238021      -0.41009604      -0.41788039      -0.15543947      -0.35381634       1.28893571
C        6.33206825       1.25564226       7.55761035       0.64850503       0.00250952       0.26274529       1.86517355       2.53556262      -2.81931561
H        5.56886294       0.73674695       8.04195018      -0.02206527       0.07264951      -0.19844642      -1.19962650      -1.02105661       0.91574920
H        6.14188020       2.36676040       7.56661385       0.19653941      -0.06632260      -0.05800374      -0.33684554      -0.74795169       0.17084089
H        7.32111802       1.22727217       8.00236920       0.05498740      -0.04687852       0.17420860       0.16026378      -0.71254298       0.36800869
O       17.82637525      18.84405204      12.57071494       0.16142935       0.38439721      -0.49194102      -0.58845467       0.04937204       0.26923345
O       17.10960853      20.52450319      11.16807962       0.07308649      -0.15800735      -0.68653170      -0.55835861      -0.66896944       0.54483199
C       17.91184905      19.96963613      11.99369556       0.08715091      -1.05142847      -0.25479213       0.09405796       0.23855369      -1.70319972
C       19.16516669      20.79436689      12.23559970       0.23636460      -0.88587542       0.53734721       0.54136513       0.05868377       2.17464558
H       18.95535540      21.80563455      11.89802205      -0.15291664      -0.08568438      -0.15210223       0.37049548       0.45769424      -0.38003079
H       20.06457506      20.34460342      11.79972854      -0.13615625       0.06751366      -0.07721921       0.03148968       0.03704758      -0.53856973
H       19.33029191      20.81376974      13.33994928       0.00427294      -0.07954646       0.32946911       0.01699361       0.22180557      -0.40285467
O       19.11312078      21.86002119      19.64615346      -0.48927679       0.13912470      -0.58909281       0.31166979       0.79755174       1.69916782
O       19.30365174      23.59940512      21.17572716       0.92280837       0.61226491      -0.52153546       0.28921693       0.50560399       0.04219620
C       19.10511231      22.39068123      20.86436981       0.24658585       0.02766567       0.21083418      -0.53355812      -1.50438597      -1.63159760
C       18.78035145      21.40562216      22.08432473       0.12517684       0.45313500      -0.31774005      -0.31998219       0.69984018      -0.44534810
H       19.68076690      20.91843974      22.36924447       0.11882050       0.08596986      -0.34789759       0.86389165      -0.83520319       0.11268883
H       17.99185083      20.66674684      21.81687994       0.03408927      -0.02946543      -0.00113327       0.18978431       0.18541730      -0.00999869
H       18.47898290      21.98958118      22.96167890       0.05077452      -0.08655259      -0.23718661      -0.38675743       0.08250231      -0.10908527
O        6.60364773      18.32307466      15.26185312       0.42508769       0.94112385       0.34497312      -0.26518449       0.64441943       0.17654805
O        8.14993464      16.71811221      14.66184699       0.97371098      -0.21029548       0.05526019      -0.74070018       1.40387555       1.07455090
C        7.55710629      17.53526996      15.51164239       0.00898232       0.41629561       0.24174006       1.56898252      -2.28228397      -0.30486627
C        8.06780061      17.40825230      17.04058569      -0.55808562       0.47024343       0.09711639       0.86508278       1.67863759       0.10413859
H        7.50278083      16.61961604      17.55792721      -0.01911391      -0.08408828      -0.13089196       0.02727633      -0.18406724       0.00167584
H        7.91104476      18.40157957      17.58974447       0.19443072      -0.30845004       0.08771111       0.02403848      -1.05471333      -0.67320797
H        9.19644582      17.21008006      17.10063056       0.27231483      -0.03938569      -0.10453378      -1.20479104      -0.08631410      -0.29873016
O       16.66363201       7.41594338      17.84746115       0.32048796      -0.62250848       0.29489160      -1.01730026      -0.23697124       0.00528943
O       18.39311762       7.43709247      19.25858972      -0.62165829       0.69812306      -0.73079874      -0.71711628      -0.05861229       0.24785173
C       17.14669465       7.22308713      18.99899639       0.15422160       0.18743207      -0.09183122       2.07982016      -0.02472267      -0.54683424
C       16.27768887       6.66473124      20.17612027       0.38844196       0.81041764       0.40046679      -1.98487295      -0.69726915       0.08218341
H       15.84408843       7.55003320      20.72607786       0.15097146      -0.00203050       0.01764894       0.17902257      -0.65844290      -0.20291220
H       16.98881803       6.11642907      20.85800388       0.10431279      -0.15735976       0.00473852      -0.76050517       0.05108236      -0.29026094
H       15.36110624       5.96775805      19.81412256      -0.04543470       0.03354909       0.12965909       2.37946106       1.50723315       0.74114024
O       14.34121073      12.73704580      19.87033641      -0.39131355      -1.08302987       0.17203753      -0.07505203      -0.93623861       1.68365211
O       14.61187276      13.79548218      17.94303036      -0.87608115      -0.46655328      -0.30637184      -0.23692438      -0.71056932      -0.31528671
C       14.68868724      13.71552656      19.21091968      -0.36749792       0.50909027      -0.63905726       0.28000636       2.53266849      -2.44173998
C       15.31107568      15.08761854      19.80347841       0.00549285       0.28153739       0.08592930      -2.07101878      -1.76539275      -0.10666623
H       14.51222213      15.87389485      19.93011584       0.07273972      -0.01598674       0.07033967       0.46855537      -0.50427368       0.24483187
H       15.99013721      15.42446723      19.05346423       0.35225349       0.28681516       0.07367101       0.96900863       0.63810269      -0.30009062
H       15.79351647      14.81580673      20.71797898       0.09288846       0.19238539       0.06793688       0.54489595       0.35377574       0.93702461
O       15.33966862      10.07708658      12.57254702      -0.05348468       0.39163884       0.76093905       1.40023494      -0.57255404       0.99727770
O       13.95692233      10.17858456      10.83242617      -0.75364001       0.96388280      -0.18330984      -0.15627253       0.35832295      -0.09303102
C       14.39345202      10.56978524      11.96670169       0.24461444       0.57326246       1.10914424      -1.36900117       0.13136767      -0.93905184
C       13.62506659      11.75051521      12.69914415       0.86578274       0.68905222      -0.38632293      -1.38743408      -0.54845457      -0.05379629
H       14.25241232      12.64295524      12.68406217       0.01814418       0.18077707       0.36364140       0.26513562       0.22203132       0.41809735
H       13.35656628      11.37036077      13.74183441      -0.04672144      -0.02050978       0.15394326       0.38180202       0.78570832      -0.81972605
H       12.65286483      12.03754709      12.17482609      -0.10352192      -0.02639921      -0.30944670       0.86738035      -0.50168780       0.30940098
O        9.15490217      11.93549799      15.69795415       0.28315047      -0.12805044       0.87975864       0.46830785       0.15880236       0.66961920
O        8.57867023      12.81667689      13.67733244       0.75802342      -0.49414924       0.51796616       0.58842878       0.41893017       0.44969698
C        8.79309432      11.87275535      14.50615139       0.05268778       0.38299728      -1.36415421      -1.14317621       0.64941327      -0.77358262
C        8.47956759      10.50279498      13.92948719       0.23872802      -0.33552670       0.59194242       0.67091483      -2.98219086       0.91071152
H        7.56225249      10.47579222      13.34807511      -0.26420829       0.14990624       0.15338385      -0.11362430       0.43684031      -0.62660006
H        8.29556151       9.69764745      14.72834370       0.00994776       0.04588524      -0.03450735       0.47137532       1.16928422      -0.53242069
H        9.38514659      10.20505836      13.34774108       0.15790491       0.19857190      -0.29058363      -0.59951581       0.05732715      -0.09646274
O       21.65150885       6.33629998       2.54462777      -0.25367485       0.25031348       0.38995884      -0.12752179       0.38803739       0.36195809
O       22.67736003       4.33866764       2.88486083       1.21402600      -0.59234891       0.11342004      -0.53552668       0.91889416       0.51274398
C       22.08145376       5.41505474       3.31726595      -0.51695268      -0.39514375       1.09354890       0.82201024      -0.99026866       0.46124122
C       21.85316263       5.58681302       4.90199089       0.88673498      -0.26756774       0.30490345      -0.28771043       1.14938638      -1.47406173
H       21.20483676       4.77497898       5.18641681      -0.13288768      -0.27036886      -0.09256266      -0.00522713      -0.67428364       0.79920242
H       21.27736900       6.52498157       5.03824145       0.01616780      -0.01628411      -0.04372818       0.17108400      -0.10673680       0.22607548
H       22.79073783       5.67896751       5.50668011       0.02301129       0.04781248       0.04709931      -0.21042345      -0.45503226      -0.38075688
O        0.88015997       9.92875687       9.55966643      -0.41523618       0.00237928      -0.19369755      -0.04575698      -0.35167561       0.18413924
O        0.83070764       7.67004529      10.11421334       0.05649661       0.78435855       0.94413435      -0.05962656       1.14126895      -0.39520304
C        1.08010420       8.68437013       9.33353504      -0.15087492       0.26530362       0.10646417       0.63817386      -1.22671051      -0.77594146
C        1.75098977       8.32569211       7.90854548      -0.07415590      -1.15296480       0.61474939      -0.40862572      -1.38955661       1.70473876
H        1.79439541       9.20906299       7.34719537       0.14582920       0.16620041      -0.17863992       0.38690367       1.19856403      -0.96007066
H        1.20685553       7.55731669       7.33853009       0.21437583      -0.02686322       0.06000309      -0.52455001       0.12873648       0.11861152
H        2.73160102       7.86091733       8.08790846       0.15953102      -0.23269152       0.02401709       0.30956809       0.44633479      -0.04600206
O        8.10840593       0.86213652       0.78741408      -1.33009238       0.46198231       0.69820531       0.99389299      -0.05001806       1.63923720
O        7.98891363      -0.81971175      -0.75213036      -0.65657043      -0.53418557       0.32998154       0.61845989      -0.33378870       0.78965514
C        7.68731827       0.28004484      -0.21309320      -0.19522911      -0.18812148       0.42600637      -2.09437321       0.83549287      -2.36327834
C        6.47008529       1.00918130      -0.98169456      -1.03283484       0.49921937      -0.36615053      -0.08048803      -2.01644424       1.53614559
H        5.55981818       0.93252820      -0.32694065      -0.02334303       0.07101678       0.01767139       0.47340227       0.19402900      -0.48220408
H        6.32433762       0.47192360      -1.89830140      -0.10975794       0.09072368       0.02423723      -0.44323663      -0.51489292      -0.71972661
H        6.66656885       2.00505849      -1.23795135       0.05702438       0.09500760       0.24422752       0.35131470       1.94245519      -0.13535470
O       19.06730052       6.32779364       7.16714625       0.01334240       1.45511843       0.51438025      -1.01286246       0.06704974      -1.61990488
O       17.60255340       7.41812380       5.77131555       1.16058224      -0.69424291      -0.01246162      -0.33313470       0.01284632      -0.33989518
C       18.31217620       6.42177582       6.08586914       1.01222133      -0.50127746      -0.67282283       1.40845913      -1.25599785       2.04632773
C       18.24235115       5.09197186       5.16188311       0.64615354      -0.19245637      -0.35237939      -2.26352271       0.73387383      -1.31195624
H       18.45858132       4.23712703       5.76760291      -0.02952777       0.11728265      -0.06559805       0.58485058      -0.69753283       0.43398995
H       18.91368614       5.15070265       4.26400291       0.32811875      -0.01913354      -0.13848164      -0.01224196       0.07053793       0.63595800
H       17.16318792       4.90579745       4.75373000       0.02383710       0.16892578      -0.12863761       1.55642581       0.59937724       0.68611448
O        8.25296996      11.92489407      21.20525515       0.32199000      -0.07234097      -0.49300994       1.06325879      -0.49673325       1.04495294
O        8.69643294      11.25200084      23.40517475       0.08194060       0.94465596       0.47983846       0.33352134       0.59737521      -1.45661505
C        9.04296363      11.74272818      22.23643463       0.72508873       0.28195784      -0.32356782      -1.95047092       0.17160975       0.99689510
C       10.50622793      12.20452805      22.14821687       0.04433503       0.17616428       0.72108351       1.23452730       0.00289486       1.11716657
H       10.77355098      13.00431975      22.87981457       0.16662202      -0.02527541       0.14813434      -0.63202753       0.08678822      -0.39109026
H       10.70679203      12.55186339      21.14281725      -0.03650167       0.04144228       0.12479187       0.35199389      -0.00546831      -0.54378688
H       11.15871812      11.37400342      22.48942248       0.13819431      -0.10878370      -0.01820164      -0.05668337      -0.08138185      -0.66169470
O        0.64901626      15.56246195      19.97747857       0.00126504      -0.19674996      -0.41989197      -0.22202277      -0.10116427      -0.17353817
O        2.36522719      14.18423216      20.51732133      -0.02388950       0.33453068       0.13984107       0.11951074      -0.19824723      -0.04307259
C        1.18007670      14.41661890      20.14976803       0.43550297       0.11010549      -0.29473222       0.45553441       1.05511708      -0.07417354
C        0.25490488      13.20403500      19.91424488       0.18812043       0.71883362      -0.26668335       0.41311670      -1.23750864       0.12647523
H        0.75152562      12.43795100      19.24499331      -0.03337836       0.12722035      -0.12957711      -0.59225351       0.87754863       0.12749983
H       -0.72872928      13.55303009      19.56714390       0.20386541       0.11159936       0.08188231      -0.00063905      -0.27206782      -0.20018190
H        0.13560749      12.70151630      20.87223442      -0.04270797       0.22527400       0.20564975      -0.29303032      -0.16671522       0.32223070
O        8.34003363       4.35795229      19.39192350       0.59369433       1.23016032      -0.87889902      -1.22942726      -0.23838069      -2.46416795
O       10.06242398       4.68534878      20.71435536      -0.84262853      -0.63533669      -0.18478493       0.71369178       0.30303051       0.07022326
C        8.83524424       4.54752838      20.47261552      -0.14111398      -0.12588528      -0.42452891       0.62938815      -0.00074715       1.67699685
C        7.87263467       4.59804248      21.70663617       0.61359473      -1.26452950       0.52657969       0.22260491      -0.89574478       0.60531190
H        6.97547895       5.16843806      21.54900644      -0.19615960      -0.23664447      -0.15685145      -0.49831047       0.61354209      -0.50943882
H        8.42727320       5.02180836      22.53109812      -0.03059942       0.10757143      -0.02783082       0.15987395       0.36114895       0.52160847
H        7.56108472       3.57678368      22.00411342      -0.19459273      -0.16965922      -0.25600159       0.16232763       0.08160575      -0.16726372
O        0.86203959      19.46428960       2.61279733       1.04227677       0.78380818      -0.70287937       0.10010114       0.20166761      -0.05129891
O       -0.16986610      18.61019572       0.80216721      -0.29969584       0.04454655       0.36629163       0.20456093       0.27408166      -0.31770269
C        0.48498582      19.52112789       1.39734668       0.45908649       0.48648190      -1.36736204      -0.36835997      -0.77952237       0.69365613
C        0.77193009      20.85030536       0.69477281       0.38048076      -0.51571500      -0.98246868       0.45261523      -0.38566781      -1.56616870
H        0.01405190      21.55788457       1.05304234       0.29308286      -0.12935711       0.03840399       0.28861389       0.38587710       0.03114131
H        0.69617386      20.78134042      -0.43568355       0.01206510       0.03474108       0.19498296      -0.29213675      -0.02090871       0.87054681
H        1.82362037      21.15985869       0.85856144       0.11319309       0.09095664      -0.13679174      -0.50365922       0.29669020       0.41269695
O        2.12712768      12.58247026      15.11037021      -0.03237029      -0.73043938       0.19646246       0.35269744      -0.99975639       0.91424644
O        0.11298367      11.71996533      15.15406487       0.45930696      -0.07401278      -0.28117954      -1.33919188      -0.95407890       0.32976888
C        1.27736199      11.74543693      15.60174453      -0.00515440      -0.06386386       0.34691670       1.06510225       1.84505868      -0.54179270
C        1.70689675      10.81471149      16.81987480      -0.06584731      -0.17760306      -0.46806454       0.00594680      -1.14546209      -0.13531634
H        1.30982765      11.22176391      17.81205930       0.18487661      -0.22997770       0.39122068       0.36528458      -0.54890337      -1.06830404
H        2.81496374      10.72174474      16.84037853       0.28016693      -0.44043357      -0.16186878      -0.19207525       0.43007467       0.24131631
H        1.37240893       9.74137938      16.61557288      -0.36159039      -0.09662293      -0.21639551      -0.19195011       1.20242247       0.44399787
O        5.95920270       5.82689270      13.27087937      -0.35597190      -0.06658765      -0.32366668       0.25846727       0.24826500      -0.27028706
O        6.48468091       7.60806064      11.89401315       1.10056329      -0.93820983       0.02325370       0.16916974      -1.17713740       0.13162595
C        5.98697467       7.06924743      12.95024909       0.27063934      -1.03662669       0.52975185      -0.08756400       1.15615395       0.03259230
C        5.25712581       8.14512573      13.85936132       0.45146822      -0.09542289      -0.50406174      -1.33239630       1.02141586      -0.12561746
H        4.36687336       8.48394926      13.22820073      -0.06314743       0.37742058       0.08119248       0.53730773      -0.40679536       0.95457100
H        5.86135808       9.10891611      13.98844924      -0.19470971      -0.01825827       0.05633091      -0.17870679      -1.28878857       0.16758400
H        4.89124464       7.74342565      14.86778735      -0.06566639      -0.10049692       0.17073273       0.60422270       0.17186793      -0.99528724
O       17.36356515      15.67120117       5.99888464      -1.14710173       0.99239475      -0.10554145       0.75072749      -0.27682978      -0.50537850
O       15.70252372      16.50429781       7.30941109      -0.35399856      -1.06695846      -0.24239353       0.57601730      -0.64476943      -0.33511753
C       16.65494011      16.60659834       6.44638490      -0.55773736      -0.23694769      -0.73449955      -2.35508153       0.37391227       1.76787444
C       16.84617226      18.08050832       5.98780573      -0.96847168      -0.61861835       0.34969031       1.55883137      -0.21185092      -1.00436855
H       16.21051172      18.35264724       5.09034914       0.20520273       0.08878701       0.06477574       0.15678175      -0.10508981       0.87320933
H       17.91059168      18.16027444       5.70086476       0.27608401      -0.03323595      -0.14465272      -0.10101843       0.28953432      -0.17620422
H       16.71302633      18.72966516       6.85973141       0.15791740      -0.11697074      -0.02512986      -0.44996675       0.40385108      -0.15070732
O        7.29329873       9.19927963       4.76958652       0.42318501      -0.11630698      -0.53352531       0.31607235       0.02637717       1.21390708
O        8.97920820       9.06605966       6.41552478       0.16888978      -1.64210101       0.78363696      -2.46211565       0.34104819      -0.82651880
C        7.70581022       9.19642383       6.01008969      -0.19003020      -0.77305699       0.00410572       1.44907661       0.04732705       0.07830913
C        6.58955340       9.39642138       7.17293185       0.57490888       0.19521947       0.87307000       0.78242895      -0.71913532       0.15690204
H        6.60879245      10.43987491       7.60438660      -0.33133721       0.00355386      -0.27809993       0.07515993      -0.78019258      -0.37330897
H        6.82831338       8.62610918       7.99865874      -0.03014903       0.09587419       0.34509325      -0.58002692       1.00588749      -0.86532948
H        5.58016043       9.21874941       6.72895563       0.24492846       0.05530269       0.03618465       0.25687180      -0.03897937       0.30891836
O        4.90836304      21.36888459      10.03636064      -0.53243803       0.98902343       1.21804357       0.18888227       0.45992989       0.80953585
O        6.06416297      19.41688306       9.99578156       0.11722026       0.13365923      -0.50091452       1.97800773      -1.67558651       1.85129333
C        5.33961566      20.28548938       9.54938867       0.13576025       0.41681494       0.44876470      -1.31774445       2.00330127      -2.10012766
C        4.89155580      19.99027336       8.10607182      -0.68183843      -0.04614646      -0.13971569      -0.05196248      -0.61400284      -0.43317404
H        5.72428363      19.66230075       7.45177286       0.21179279      -0.04105966       0.21384077       0.00312684       0.05272640       0.25415876
H        4.37978375      20.81892668       7.60614343      -0.13468417       0.16042202      -0.04175414      -0.40427141      -0.06091669       0.02375370
H        4.26435047      19.09053424       8.27098844      -0.16084107      -0.09465505       0.45646952      -0.28786940       0.26110219      -0.60034972
O        8.01831890      17.61322443       1.86865200       0.14084359       0.37879010      -0.06527478       0.14474352       0.05199146      -0.03600790
O       10.07651711      17.71334451       2.91434105      -0.17325723      -1.02420535      -0.71368486      -0.54999119      -0.37095039      -0.26938653
C        9.25920783      17.32648801       1.98725480      -0.02131230       0.29000440       0.53384633       0.39728379       0.46282598      -0.62668619
C        9.86483635      16.50537657       0.75494890      -0.33812457      -0.77352656      -0.00055855      -0.53539130      -0.15006694       1.26437627
H        9.20443102      15.60760255       0.56105833       0.14813087      -0.05308953      -0.05495049       0.51215551       0.60254061      -0.15636255
H       10.86026325      16.16755443       1.08738642      -0.22043286      -0.03036913       0.05939713       0.14694945      -0.15136550      -0.44897730
H        9.93429529      17.17594120      -0.13004404       0.05463013       0.02739971      -0.03733311       0.02365901      -0.36697367       0.01577101
O       14.03932991       0.21495475       3.60669104      -0.22080283      -0.22405491      -0.81362353       0.45872995      -1.59229120      -0.30783838
O       13.30455543       2.29956299       3.75715469      -1.49885853       0.65812366       1.15978153      -0.46205247       0.67638420      -0.60751933
C       14.10150729       1.37266659       4.01998823       0.49632900       0.56888028      -0.28203892      -1.43865462       1.01925026       0.57603205
C       15.19881891       1.79181525       4.99153193      -0.71123418      -0.40617782       0.40793314       1.52926534      -0.54498822       0.25420917
H       15.94571476       1.02589901       5.08941011      -0.31994887       0.04897276      -0.27093876       0.27152852      -0.84478302       0.02885457
H       14.85431522       1.99913328       6.01014407      -0.00611383       0.09063121       0.02051872      -0.39927145       0.26891045      -0.03367882
H       15.72152698       2.60950270       4.52891932       0.05973941       0.05807222       0.05702463       0.17196671       0.95189252       0.16607241
O       19.25198974       5.27051308      14.07524383      -2.23138105      -0.41193940      -0.16620910      -0.17399559      -0.20792534      -0.73793684
O       18.08780071       4.66079168      12.17757134      -0.23406932       0.31681530      -0.79355541       0.13910649      -0.18011015      -0.09661920
C       18.52641053       4.48421387      13.36180918      -1.50061317      -0.08275179      -0.51084937      -0.09077292       0.86346689       1.14900847
C       18.07360433       3.20590386      14.12800379      -0.62083806      -0.14864257      -0.36145654       0.55266089      -0.91686912       0.23218142
H       17.71201436       3.49802158      15.12142296      -0.15388922      -0.03626471      -0.01459620      -0.06900372       0.01412362       0.18459567
H       18.93339985       2.48191968      14.26243987      -0.00319437       0.17766112      -0.11134800      -0.53538751       0.52852052      -0.22461593
H       17.25756219       2.71309086      13.59874607      -0.18657133       0.00893000      -0.10853098      -0.20224853      -0.18945646      -0.26907789
O        5.43980527      14.21390461       2.85187001       0.35154319      -0.06178107      -0.21354000      -0.21595199      -0.16168127      -1.16911584
O        6.37189277      14.92166403       4.73873266       0.14891286       0.13510883      -1.37212234       0.39264011       0.41671847       0.55792779
C        5.50499823      14.29835810       4.08702600       0.62201150       0.15824775       0.60933271       0.20084876       0.81928575      -0.06485307
C        4.41132925      13.60988677       4.89884339      -0.72726086       0.33672149       0.07337025      -1.26085777      -2.52993353      -0.09846245
H        4.90236919      12.88494664       5.56906345       0.01843264       0.21767627       0.05493127      -0.11167786      -0.13073186      -0.06894653
H        3.63256037      13.04759337       4.26604326       0.00689901       0.09356948       0.18241901       1.14574081       0.80536418       0.30916998
H        3.86048629      14.28027330       5.50248925      -0.00632514       0.14889158       0.06023714      -0.43820273       1.16979829       0.59285566
O       13.73182005       0.51352322      21.24144574      -0.46492282       0.96446186      -1.03653807       0.95224659       0.74003582      -1.44845852
O       14.01753732       1.75185831      19.31008847      -0.28763125       0.78523297      -0.00040764       0.30107432      -0.05071993      -0.18023764
C       14.45110403       1.01595744      20.25195434      -1.04867797       0.41423275       0.95917273      -1.04183811      -0.51177072       2.07370304
C       15.98350939       0.63552019      20.29660907       0.30771586       0.03445380      -0.11249685      -0.00340518      -1.18352383      -0.10881242
H       16.02090938      -0.42124004      19.94228390      -0.16780836      -0.15368911      -0.42502267       0.39783726       0.45503260      -0.24840747
H       16.38369714       0.58676161      21.32629883      -0.07547238       0.24662202       0.10167084      -0.31818310       0.47481980       0.04890186
H       16.63967749       1.29472695      19.68989553       0.13494020       0.14366716       0.35529706      -0.38755918       0.03832774      -0.07574934
O        2.15713413       3.97527945       8.21465794       0.65999646      -0.04491711       0.20812158       0.27750723      -0.47363342      -1.36850884
O        2.64169751       2.76006144       6.33842164       0.66418800       0.47157029       0.27391239       0.20047832      -0.14970167      -0.06283889
C        2.69297873       3.79122987       7.05013455      -0.25853994      -1.19381938       0.91250133       0.86594739       1.71677244       1.59885997
C        3.73810808       4.98064654       6.64328932      -0.09987794       0.20547615       0.16240740      -1.33649041      -0.27872600      -0.76532236
H        3.59815800       5.30681272       5.58927903      -0.22721693       0.31064040      -0.16613421      -0.22515735      -0.25833952       0.00115702
H        4.76263220       4.60768372       6.62949308       0.04015593       0.07886797       0.13709342       0.35800505      -0.14120407       0.39182465
H        3.64317055       5.92757960       7.21729243      -0.00263068      -0.02563059       0.40085107      -0.05263261      -0.70270853       0.00332088
O       14.29330453      19.43330172      15.34301136       0.65949928       0.46296690       0.23071140       0.19372973      -0.26317419      -0.39850914
O       13.72327697      19.77610591      13.18930891       0.13114914      -0.00283963       0.23441382       0.49555800       0.16930285      -0.63516374
C       13.56055014      19.25761794      14.31804048       0.18251412      -0.01628777       0.42276002      -1.54732356      -0.08551972       0.19784067
C       12.29278339      18.31246932      14.41790802       0.84378137      -0.12260702       0.64906991       0.00749648       0.08376341       1.89547047
H       12.50338995      17.59740316      15.21549826      -0.23431586       0.04478749       0.00738421       0.14095473      -0.53704355      -0.09190832
H       12.09346195      17.82125804      13.49058270       0.14582070       0.14970186       0.03304742      -0.00013183      -0.41711809      -0.90149674
H       11.35741324      18.79211132      14.77195504      -0.22671681      -0.31741897      -0.04378621       0.32431364       0.59125761      -0.36782999
O        4.80133752       8.41958096       0.40083017       0.32587292       0.15894311      -0.59330571      -1.47211295      -1.35754325      -1.93946769
O        3.47719153       6.61509007      -0.18644833       0.52538398      -0.43099371       0.92461033      -0.52095602      -1.10426257       0.25731770
C        4.03957125       7.69374758      -0.44153628       0.89045781      -0.14165755       0.48022060       1.93497580       2.79507238       1.92062460
C        3.72742119       8.27355267      -1.86105820       0.83156403       0.82240401      -0.42707689      -1.62492441       0.69762121      -1.29100499
H        2.64256508       8.04956622      -2.07183811       0.18970531       0.07502226       0.05602218       0.71011667      -0.04212585       0.12088219
H        4.32501240       7.70899867      -2.60989684      -0.11847930      -0.05247336       0.05169420       0.16579606       0.49536202       0.09221701
H        3.76030481       9.42041546      -2.00596680      -0.06496873       0.13876917      -0.25281030       0.76069321      -1.38734388       0.67655748
O       10.46085598       2.34576530      14.23469823      -0.28132732      -0.54071144      -0.70643709       0.68645282      -1.00704354       0.27718899
O       12.07409592       1.80410774      15.77178045      -1.07047025      -0.48015037       0.19991217      -0.04800759      -0.21026431      -0.49477520
C       11.23236733       1.49084788      14.85780881       0.18182792      -0.15719360      -0.11512348      -0.78671793       1.62599680       0.31404360
C       11.05877844      -0.01135821      14.52547063       0.48489823       0.48549979      -0.46538922      -1.25408019      -0.15082302       1.36264684
H       11.99119626      -0.49510746      14.40793093       0.12795628       0.01655792      -0.24204579       1.19016140      -0.38888126      -0.39602808
H       10.46378724      -0.07601710      13.62475424      -0.00311820      -0.02916873      -0.12503922      -0.29207315      -0.32567712      -0.48273339
H       10.54603020      -0.52231660      15.39660465       0.04441172       0.17983052      -0.08221467       0.15797963       0.32524899      -0.73831458
O        4.13405973      20.93678213      18.18791205      -0.90568730       0.23269650      -0.33011411       0.25102756      -1.01623253       0.08265666
O        3.13902599      22.61823885      17.09491225       0.22391662       0.48853901      -0.47763649      -0.25562088       0.13376486       0.67688848
C        3.49616707      22.00509804      18.16962007       0.45485281      -0.05194129      -0.57002028       0.24990824       0.26869281      -1.85165190
C        3.22557051      22.62886900      19.53231318       0.12512428       0.08143663      -0.44098216       1.95315078       1.64265633       0.09158953
H        3.70574027      23.66395169      19.56548644      -0.14440890       0.06043411      -0.14266732      -0.01209831      -1.39429926       0.34454082
H        3.64823860      21.91722288      20.23951826      -0.00166252      -0.00732335      -0.19173402       0.12048833       0.14781769       0.71974338
H        2.23843788      22.81105746      19.74636185      -0.01536159      -0.06639858       0.02616412      -2.19900863      -0.20089987       0.14446344
O        9.92530322      17.08606773       7.69752408      -0.76132031      -0.48742168      -0.42860215      -0.86590116      -0.83378814       2.81386170
O        9.26559011      16.27053089       9.93943045      -0.00855501      -0.39070366      -0.49664185      -0.08947507       1.20709469      -1.97371603
C        9.83682024      16.24595845       8.74761284      -0.63618909      -0.68298363      -0.53200590       0.92735599      -0.77476462      -0.02185273
C       10.61593316      14.87256054       8.54545772       0.20411931      -0.20342498      -1.06793904       2.13510695       3.81169571      -0.86415575
H       10.91977205      14.39724133       9.46227896       0.18520182       0.17954253       0.27611321      -0.13034681      -0.33099668       0.60265261
H       11.59054890      15.19146739       7.99853660      -0.30269926       0.16522489       0.01117256      -1.42790529      -1.05828984       0.44535212
H        9.94726523      14.33062974       7.98124830       0.16352435       0.34878776       0.15533058      -0.66454215      -1.88461141      -1.10605946
O       14.57825666       8.77784340       3.69834592      -0.91586390       0.46165748       0.00596675      -0.32367556      -0.52453770       0.10261288
O       13.59913546       6.73636083       3.10607392       0.72476081      -0.91373844      -0.07459793       0.31122490       0.87358677       0.94517854
C       13.97695459       7.95681866       2.91454424      -0.49758796      -0.27212419      -0.19216964       0.96494073      -1.20117189      -1.32126546
C       13.76628822       8.43037612       1.42525043      -0.57543739      -0.54957093      -1.13622317      -1.29509340       1.46504705      -0.37072166
H       13.60543724       9.51773029       1.41173693      -0.03113239       0.09333639       0.07891628       0.48508811       0.21853416       0.16201740
H       12.79405881       8.07330056       1.06596568      -0.02919621       0.02667525      -0.10125503       0.04250072      -0.63118693      -0.12017686
H       14.55763583       8.18546799       0.68837955       0.27017097      -0.04943113       0.10841342       0.22618284      -0.38693098       0.56836477
