# Supplementary material for: N-Heterocyclic Carbene Formation in the Ionic Liquid [EMIM+][OAc–]: Elucidating Solvation Effects with Reactive Molecular Dynamics Simulations
Source: J Phys Chem B. 2023 Jun 6;127(23):5317–33. doi: 10.1021/acs.jpcb.3c02064 (PMC10278139; doi:10.1021/acs.jpcb.3c02064)
Supplement: Supplementary file 2 — jp3c02064_si_002.zip [file jp3c02064_si_002.zip › pbnn/liquid/bck.0.colvar.dat]

PLUMED: PLUMED is starting
PLUMED: Version: 2.9.0-dev (git: 002821c97) compiled on Jan 19 2022 at 23:13:31
PLUMED: Please cite these papers when using PLUMED [1][2]
PLUMED: For further information see the PLUMED web page at http://www.plumed.org
PLUMED: Root: /home/jstoppelman3/opt/lib/plumed
PLUMED: For installed feature, see /home/jstoppelman3/opt/lib/plumed/src/config/config.txt
PLUMED: Molecular dynamics engine: ASE
PLUMED: Precision of reals: 8
PLUMED: Running over 1 node
PLUMED: Number of threads: 1
PLUMED: Cache line size: 512
PLUMED: Number of atoms: 1040
PLUMED: File suffix: 
PLUMED: Timestep: 0.010181
PLUMED: KbT: 2.494338
PLUMED: Relevant bibliography:
PLUMED:   [1] The PLUMED consortium, Nat. Methods 16, 670 (2019)
PLUMED:   [2] Tribello, Bonomi, Branduardi, Camilloni, and Bussi, Comput. Phys. Commun. 185, 604 (2014)
PLUMED: Please read and cite where appropriate!
PLUMED: Finished setup
PLUMED: Action DISTANCE
PLUMED:   with label d1
PLUMED:   between atoms 687 688
PLUMED:   using periodic boundary conditions
PLUMED: Action GROUP
PLUMED:   with label group1
PLUMED:   list of atoms:
PLUMED:  688
PLUMED: Action GROUP
PLUMED:   with label group2
PLUMED:   list of atoms:
PLUMED:  810 811
PLUMED: Action DISTANCES
PLUMED:   with label d2
PLUMED:   keyword GROUPA takes atoms : 688 
PLUMED:   keyword GROUPB takes atoms : 810 811 
PLUMED:   added component to this action:  d2.lowest 
PLUMED:   value d2.lowest is obtained by taking the 1th component and finding the lowest of the individual colvar values
PLUMED: Action GROUP
PLUMED:   with label group3
PLUMED:   list of atoms:
PLUMED:  761 762 768 769 775 776 782 783 789 790 796 797 803 804 817 818 824 825 831 832 838 839 845 846 852
PLUMED:  853 859 860 866 867 873 874 880 881 887 888 894 895 901 902 908 909 915 916 922 923 929 930 936 937
PLUMED:  943 944 950 951 957 958 964 965 971 972 978 979 985 986 992 993 999 1000 1006 1007 1013 1014 1020 1021 1027
PLUMED:  1028 1034 1035
PLUMED: Action DISTANCES
PLUMED:   with label d3
PLUMED:   keyword GROUPA takes atoms : 688 
PLUMED:   keyword GROUPB takes atoms : 761 762 768 769 775 776 782 783 789 790 796 797 803 804 817 818 824 825 831 832 838 839 845 846 852 853 859 860 866 867 873 874 880 881 887 888 894 895 901 902 908 909 915 916 922 923 929 930 936 937 943 944 950 951 957 958 964 965 971 972 978 979 985 986 992 993 999 1000 1006 1007 1013 1014 1020 1021 1027 1028 1034 1035 
PLUMED:   added component to this action:  d3.lowest 
PLUMED:   value d3.lowest is obtained by taking the 1th component and finding the lowest of the individual colvar values
PLUMED: Action GROUP
PLUMED:   with label group_oh
PLUMED:   list of atoms:
PLUMED:  761 762 768 769 775 776 782 783 789 790 796 797 803 804 810 811 817 818 824 825 831 832 838 839 845
PLUMED:  846 852 853 859 860 866 867 873 874 880 881 887 888 894 895 901 902 908 909 915 916 922 923 929 930
PLUMED:  936 937 943 944 950 951 957 958 964 965 971 972 978 979 985 986 992 993 999 1000 1006 1007 1013 1014 1020
PLUMED:  1021 1027 1028 1034 1035
PLUMED: Action DISTANCES
PLUMED:   with label d4
PLUMED:   keyword GROUPA takes atoms : 688 
PLUMED:   keyword GROUPB takes atoms : 761 762 768 769 775 776 782 783 789 790 796 797 803 804 810 811 817 818 824 825 831 832 838 839 845 846 852 853 859 860 866 867 873 874 880 881 887 888 894 895 901 902 908 909 915 916 922 923 929 930 936 937 943 944 950 951 957 958 964 965 971 972 978 979 985 986 992 993 999 1000 1006 1007 1013 1014 1020 1021 1027 1028 1034 1035 
PLUMED:   added component to this action:  d4.lowest 
PLUMED:   value d4.lowest is obtained by taking the 1th component and finding the lowest of the individual colvar values
PLUMED: Action CUSTOM
PLUMED:   with label diff1
PLUMED:   with arguments d1 d4.lowest
PLUMED:   with function : x-y
PLUMED:   with variables : x y
PLUMED:   function as parsed by lepton: (x)-(y)
PLUMED:   derivatives as computed by lepton:
PLUMED:     1
PLUMED:     -1
PLUMED: Action CUSTOM
PLUMED:   with label diff2
PLUMED:   with arguments d2.lowest d3.lowest
PLUMED:   with function : x-y
PLUMED:   with variables : x y
PLUMED:   function as parsed by lepton: (x)-(y)
PLUMED:   derivatives as computed by lepton:
PLUMED:     1
PLUMED:     -1
PLUMED: Action RESTRAINT
PLUMED:   with label restraint
PLUMED:   with arguments diff1 diff2
PLUMED:   added component to this action:  restraint.bias 
PLUMED:   at 0.150000 -0.150000
PLUMED:   with harmonic force constant 20000.000000 20000.000000
PLUMED:   and linear force constant 0.000000 0.000000
PLUMED:   added component to this action:  restraint.force2 
PLUMED: Action PRINT
PLUMED:   with label @11
PLUMED:   with stride 1
PLUMED:   with arguments d1 d2.lowest d3.lowest diff1 diff2
PLUMED:   on file liquid/colvar.dat
PLUMED:   with format  %f
PLUMED:                                               Cycles        Total      Average      Minimum      Maximum
PLUMED:                                                    1     0.007139     0.007139     0.007139     0.007139
PLUMED: 1 Prepare dependencies                            11     0.000035     0.000003     0.000003     0.000003
PLUMED: 2 Sharing data                                    11     0.000149     0.000014     0.000007     0.000074
PLUMED: 3 Waiting for data                                11     0.000010     0.000001     0.000001     0.000001
PLUMED: 4 Calculating (forward loop)                      11     0.002048     0.000186     0.000172     0.000251
PLUMED: 5 Applying (backward loop)                        11     0.000136     0.000012     0.000012     0.000013
PLUMED: 6 Update                                          11     0.000189     0.000017     0.000009     0.000091
