# Supplementary material for: N-Heterocyclic Carbene Formation in the Ionic Liquid [EMIM+][OAc–]: Elucidating Solvation Effects with Reactive Molecular Dynamics Simulations
Source: J Phys Chem B. 2023 Jun 6;127(23):5317–33. doi: 10.1021/acs.jpcb.3c02064 (PMC10278139; doi:10.1021/acs.jpcb.3c02064)
Supplement: Supplementary file 2 — jp3c02064_si_002.zip [file jp3c02064_si_002.zip › pbnn/liquid/ci2_coefficients.txt]

0 0.0 1.0 4.9e-19
1 0.0 1.0 3.6e-19
2 0.0 1.0 2.5e-19
3 0.0 1.0 9e-20
4 0.0 1.0 4.0000000000000004e-20
5 0.0 1.0 4.0000000000000004e-20
6 0.0 1.0 1.0000000000000001e-20
7 0.0 1.0 1.0000000000000001e-20
8 0.0 1.0 0.0
9 0.0 1.0 0.0
10 0.0 1.0 0.0
