# Supplementary material for: N-Heterocyclic Carbene Formation in the Ionic Liquid [EMIM+][OAc–]: Elucidating Solvation Effects with Reactive Molecular Dynamics Simulations
Source: J Phys Chem B. 2023 Jun 6;127(23):5317–33. doi: 10.1021/acs.jpcb.3c02064 (PMC10278139; doi:10.1021/acs.jpcb.3c02064)
Supplement: Supplementary file 2 — jp3c02064_si_002.zip [file jp3c02064_si_002.zip › pbnn/liquid/colvar.dat]

#! FIELDS time d1 d2.lowest d3.lowest diff1 diff2
 0.000000 0.308849 0.100658 0.260036 0.208191 -0.159378
 0.010181 0.306844 0.101452 0.261039 0.205391 -0.159586
 0.020361 0.304633 0.102332 0.262131 0.202301 -0.159798
 0.030542 0.302221 0.103229 0.263344 0.198992 -0.160116
 0.040722 0.299669 0.104061 0.264709 0.195609 -0.160648
 0.050903 0.297025 0.104779 0.266210 0.192246 -0.161431
 0.061083 0.294287 0.105348 0.267837 0.188939 -0.162488
 0.071264 0.291501 0.105724 0.269568 0.185777 -0.163844
 0.081444 0.288700 0.105876 0.271400 0.182825 -0.165524
 0.091625 0.285948 0.105791 0.273288 0.180157 -0.167498
 0.101805 0.283258 0.105451 0.275225 0.177808 -0.169774
