# Supplementary material for: N-Heterocyclic Carbene Formation in the Ionic Liquid [EMIM+][OAc–]: Elucidating Solvation Effects with Reactive Molecular Dynamics Simulations
Source: J Phys Chem B. 2023 Jun 6;127(23):5317–33. doi: 10.1021/acs.jpcb.3c02064 (PMC10278139; doi:10.1021/acs.jpcb.3c02064)
Supplement: Supplementary file 2 — jp3c02064_si_002.zip [file jp3c02064_si_002.zip › pbnn/liquid/traj.log]

Time[ps]      Etot[eV]     Epot[eV]     Ekin[eV]    T[K]
0.0000           -45.52       -85.90        40.38   300.3
0.0005           -45.46       -85.67        40.21   299.1
0.0010           -45.57       -85.27        39.70   295.3
0.0015           -45.49       -84.79        39.30   292.3
0.0020           -45.45       -84.35        38.90   289.4
0.0025           -45.50       -84.04        38.54   286.7
0.0030           -45.53       -83.94        38.41   285.7
0.0035           -45.49       -84.06        38.57   286.9
0.0040           -45.52       -84.36        38.84   288.9
0.0045           -45.51       -84.73        39.22   291.7
0.0050           -45.52       -85.10        39.58   294.4
