# Supplementary material for: N-Heterocyclic Carbene Formation in the Ionic Liquid [EMIM+][OAc–]: Elucidating Solvation Effects with Reactive Molecular Dynamics Simulations
Source: J Phys Chem B. 2023 Jun 6;127(23):5317–33. doi: 10.1021/acs.jpcb.3c02064 (PMC10278139; doi:10.1021/acs.jpcb.3c02064)
Supplement: Supplementary file 2 — jp3c02064_si_002.zip [file jp3c02064_si_002.zip › pbnn/main.py]

#!/usr/bin/env python
import sys, time
from initialize_system import initialize_system
from ase.io import read, write

def main():
    #Just read in the atoms object and pass the input file to initialize_system
    atoms = read(sys.argv[1])
    ase_md, run_time = initialize_system(atoms, sys.argv[2], sys.argv[3])
   
    #Run the simulation
    ase_md.run_md(run_time)

if __name__ == "__main__":
    main()
