# Supplementary material for: N-Heterocyclic Carbene Formation in the Ionic Liquid [EMIM+][OAc–]: Elucidating Solvation Effects with Reactive Molecular Dynamics Simulations
Source: J Phys Chem B. 2023 Jun 6;127(23):5317–33. doi: 10.1021/acs.jpcb.3c02064 (PMC10278139; doi:10.1021/acs.jpcb.3c02064)
Supplement: Supplementary file 2 — jp3c02064_si_002.zip [file jp3c02064_si_002.zip › pbnn/pbnn_input_liquid.txt]

###############Simulation Settings################
ensemble = NVT !Ensemble can be NVE or NVT
friction_coefficient = 0.001 !Enter friction coefficient in fs^(-1) 
temperature = 300.0 !Temperature for NVT simulation
time_step = 0.5 !Enter timestep in fs
run_time = 10 !number of timesteps to perform
sim_dir = liquid !Directory to place simulation output
store_frq = 1
###############System Settings####################
number_of_diabats = 3 !number of diabatic states used for the reaction
OpenMM_ForceField = pb.xml !xml file containing FF parameters
OpenMM_Residue = pb_residues.xml !xml file containing residue definitions
OpenMM_pdbfile = diabat1_liquid.pdb diabat2_liquid.pdb diabat3_liquid.pdb !PDB Files containing topology info for each diabat. List each pdb file below.
Reacting_Atom = HI HO HO !List the name of the reacting atom in each diabat
Accepting_Atoms = O1 O2 !List of atom names that can accept a reacting atom. This only needs to be listed for accepting molecules in diabat 1
Reacting_Res = 36 ! Residue number of the EMIM that will be considered "reactive"
NN_Intra_D1 = emim_model acetate_model acetate_model !NN models used to model intramolecular DOF for each diabat
NN_Intra_D2 = nhc_model acetic_model acetate_model
NN_Intra_D3 = nhc_model acetate_model acetic_model
NN_Inter_D1 = d1_apnet 0,1 d1_apnet 0,2 !NN models used to model intermolecular DOF between dimers in reacting complex. NN model name followed by which residues in the reacting complex are involved.
NN_Inter_D2 = d2_apnet 0,1 acetic_apnet 1,2
NN_Inter_D3 = d2_apnet 0,2 acetic_apnet 2,1
Couplings = h12_model 0,1 h12_model 0,2 h23_model 1,2 !List the coupling neural network residues and the diabats they are applied to
Diabat_shift = -346.5007134 -346.5007134 !Energy difference of isolated monomers in diabat with respect to diabat 1 (in kJ/mol). Should be at the level of theory the force field was fit to.
###############Plumed Settings####################
Custom_function = True
