# Supplementary material for: N-Heterocyclic Carbene Formation in the Ionic Liquid [EMIM+][OAc–]: Elucidating Solvation Effects with Reactive Molecular Dynamics Simulations
Source: J Phys Chem B. 2023 Jun 6;127(23):5317–33. doi: 10.1021/acs.jpcb.3c02064 (PMC10278139; doi:10.1021/acs.jpcb.3c02064)
Supplement: Supplementary file 2 — jp3c02064_si_002.zip [file jp3c02064_si_002.zip › pbnn/plumed_command_liquid.txt]

d1: DISTANCE ATOMS=687,688
group1: GROUP ATOMS=688
group2: GROUP ATOMS=810,811
d2: DISTANCES GROUPA=group1 GROUPB=group2 LOWEST
group3: GROUP ATOMS=761,762,768,769,775,776,782,783,789,790,796,797,803,804,817,818,824,825,831,832,838,839,845,846,852,853,859,860,866,867,873,874,880,881,887,888,894,895,901,902,908,909,915,916,922,923,929,930,936,937,943,944,950,951,957,958,964,965,971,972,978,979,985,986,992,993,999,1000,1006,1007,1013,1014,1020,1021,1027,1028,1034,1035
d3: DISTANCES GROUPA=group1 GROUPB=group3 LOWEST
group_oh: GROUP ATOMS=761,762,768,769,775,776,782,783,789,790,796,797,803,804,810,811,817,818,824,825,831,832,838,839,845,846,852,853,859,860,866,867,873,874,880,881,887,888,894,895,901,902,908,909,915,916,922,923,929,930,936,937,943,944,950,951,957,958,964,965,971,972,978,979,985,986,992,993,999,1000,1006,1007,1013,1014,1020,1021,1027,1028,1034,1035
d4: DISTANCES GROUPA=group1 GROUPB=group_oh LOWEST
diff1: CUSTOM ARG=d1,d4.lowest FUNC=x-y PERIODIC=NO
diff2: CUSTOM ARG=d2.lowest,d3.lowest FUNC=x-y PERIODIC=NO
restraint: RESTRAINT ARG=diff1,diff2 AT=0.15,-0.15 KAPPA=20000,20000
PRINT ARG=d1,d2.lowest,d3.lowest,diff1,diff2 FILE=liquid/colvar.dat STRIDE=1
