# Supplementary material for: N-Heterocyclic Carbene Formation in the Ionic Liquid [EMIM+][OAc–]: Elucidating Solvation Effects with Reactive Molecular Dynamics Simulations
Source: J Phys Chem B. 2023 Jun 6;127(23):5317–33. doi: 10.1021/acs.jpcb.3c02064 (PMC10278139; doi:10.1021/acs.jpcb.3c02064)
Supplement: Supplementary file 2 — jp3c02064_si_002.zip [file jp3c02064_si_002.zip › pbnn/README]

########################
#
#  README
#
########################
This code was used to produce the results in this paper.
Updates will be available at https://github.com/jstoppelman/ASE-PBNN-Calculator/tree/dev

######################INSTALL###################
The code has been tested with OpenMM 7.7 and PyTorch 1.13.0
It requires a modified version of SchNetPack: https://github.com/jstoppelman/schnetpack
It also requires install of ASE. 
The following instructions worked to install all the necessary code (note the version 
for ASE could change how the code works in the future, or at some point in the future
these old version of the packages may be unavailable for download):

conda create -n pbnn python==3.9
pip install torch==1.13.0+cu117 torchvision==0.14.0+cu117 torchaudio==0.13.0 --extra-index-url https://download.pytorch.org/whl/cu117
conda install -c conda-forge openmm==3.9
conda install -c conda-forge ase
git clone https://github.com/jstoppelman/schnetpack
cd schnetpack
python setup.py install

Download plumed 2.8.0 from https://github.com/plumed/plumed2/releases
Go through the instructions to download plumed

python -m pip install plumed==2.8.0
################################################

A simulation of the liquid phase can be run through the command: 

python main.py input_liquid.xyz pbnn_input_liquid.txt plumed_command_liquid.txt

and a simulation of the liquid-vapor interface can be run through the command:
 
python main.py input_interface.xyz pbnn_input_interface.txt plumed_command_interface.txt

The force field and simulation settings are mostly handled in the files labeled "pbnn_input_*"
The plumed_command files contain plumed style input (see https://www.plumed.org/doc-v2.7/user-doc/html/_syntax.html)
